# Supplementary material for: A lipidome-wide association study of the lipoprotein insulin resistance index
Source: Lipids Health Dis. 2020 Jun 25;19:153. doi: 10.1186/s12944-020-01321-8 (PMC7318473; doi:10.1186/s12944-020-01321-8)
Supplement: Supplementary file 2 — Additional file 2: Supplementary Table 6. Lipidomcs data for UPLC-QTOF/MS. [file 12944_2020_1321_MOESM2_ESM.xlsx]

## Sheet: Sheet1
Supplementary Table 6- Lipidomcs data for UPLC-QTOF/MS
Acylcarnitine (C10:1)	Acylcarnitine (C14:2)	Acylcarnitine (C18:3)	Acylcarnitine (C8:0)	Acylcarnitine (C8:1)	Acylcarnitine C10:0	Acylcarnitine C12:0	Acylcarnitine C16:0	Acylcarnitine C18:0	Acylcarnitine C18:1	Acylcarnitine C18:2	CE (16:1)	CE (18:1)	CE (18:2)	CE (18:3)	CE (20:3)	CE (20:4)	CE (20:5)	CE (22:6)	Ceramide (d18:1/23:0)	Ceramide (d40:1)	Ceramide (d42:1)	Ceramide (d42:2)	Cholesterol	DG (32:1)	DG (34:1)	DG (34:2)	DG (34:3)	DG (36:1)	DG (36:2)	DG (36:3)	DG (36:4)	DG (36:5)	DG (38:0)	DG (38:2)	DG (38:3)	DG (38:5)	DG (38:6) A	DG (38:6) B	DG (40:6)	DG (40:7)	Gal-Gal-Cer(d18:1/16:0) or Lactosylceramide(d18:1/16:0)	GlcCer (d40:1)	GlcCer (d42:1)	GlcCer (d42:2)	Lactosylceramide (d18:1/24:1(15Z))	LPC (15:0)	LPC (16:0)	LPC (17:1)	LPC (18:0)
8664	2905	84	3390	1352	49839	13475	6175	2402	3685	2112	1434	37172	341487	6716	4537	67428	4807	10363	11467	15333	28210	5930	89249	172	897	928	102	86	5369	8093	2289	336	4047	60	86	1698	1008	800	157	330	38932	6315	5367	2279	759	2094	188611	421	59588
5054	1994	17	2852	939	14712	5570	4147	1196	4055	1185	5439	35929	341300	9217	7550	109310	12036	11547	20530	21353	48545	14173	83978	883	3147	2225	558	82	11656	12334	2408	490	390	96	202	3145	1978	1668	783	1044	42698	4968	4240	2529	938	1693	184783	680	49567
13450	2725	32	19370	3216	43897	10413	8251	3082	6481	1591	6782	42493	344389	13025	7002	102528	15922	11792	25594	28865	64092	16111	75691	4855	11365	9157	1956	810	27853	34499	9237	1239	8060	69	341	10285	5272	4251	565	1775	36651	5915	6226	2775	547	2173	301100	893	67958
5970	2006	89	5529	1732	25594	8866	8285	2882	5923	1407	7804	22330	159990	11800	2038	50874	15500	11089	31939	36166	63892	16946	58627	7523	14733	9794	2110	4	42989	42632	9799	1153	7981	43	160	16127	6231	4986	2375	3176	37145	7047	5753	3157	992	3949	371613	1115	81731
6105	3729	115	4661	1080	16681	8354	990	2610	7069	2560	5681	37360	263817	6425	4988	63931	19567	18589	13070	14497	37291	12666	86830	518	1808	1720	651	284	13498	18800	5221	447	4770	93	288	2872	1712	1384	336	1066	56540	5128	5508	3775	1751	2387	248874	725	55864
5155	2157	47	3638	1299	9274	5174	4372	2799	3969	1443	2083	45560	480301	10008	6384	76859	7518	7144	24686	24273	54682	13009	85431	740	1875	1675	333	266	8662	11170	2767	261	8658	84	147	2692	1422	1135	382	531	50549	5180	4242	2371	991	3283	369135	1007	97824
10894	3436	36	9154	2156	107764	9586	5917	1822	4743	1413	4500	35724	303008	7539	6239	99555	4838	11954	17035	17494	42696	12772	77776	1081	3110	2951	912	58	15230	22585	5964	520	5673	88	451	5971	3318	3504	1361	2066	43315	5141	4069	3188	706	2619	166587	536	33699
7138	2494	56	5431	1907	13231	9153	297	1852	4898	1595	9550	44718	509302	9108	8743	53917	6094	8184	22531	24729	55932	13877	80163	656	2203	1644	379	492	11415	13112	3295	317	7164	96	69	1544	732	419	493	213	53878	6763	5655	3315	1246	1903	183975	654	50412
12191	4510	110	12009	2721	41563	10661	7964	3790	7453	2499	4441	33233	504745	12070	6073	81559	7359	16865	30649	34204	69803	20714	71853	1052	5117	4752	1285	727	29990	46455	12847	772	11986	59	182	5258	3420	2688	744	1652	42423	6839	6278	3339	1239	2205	325426	600	107458
7538	3604	95	4787	1444	54390	10038	4007	1896	6422	2125	2390	38639	429121	5815	3288	42227	13774	14743	15800	14332	28962	9032	88348	351	1844	1707	298	54	7598	10638	2836	171	4738	71	452	1174	659	601	246	1211	31343	4762	3150	1948	898	2829	351220	1186	91374
7990	3790	25	4321	1884	25770	9473	4384	2555	5261	2079	2056	21803	324529	5505	2394	51254	2859	11957	12518	14436	30090	8272	81722	360	2084	2315	595	162	11683	23046	7076	694	4569	56	255	2440	1844	1485	850	1036	39242	5990	5046	2822	960	1954	203468	309	58558
6525	2475	56	6216	686	27165	11675	6631	2502	4760	1012	5843	32284	271787	6779	5485	87605	8868	6634	16616	17625	35403	12246	79627	1153	2912	1866	370	99	13169	11064	2039	330	4804	93	215	2150	827	662	343	400	41025	3529	3293	2437	761	3038	189078	1017	42443
2816	3333	77	2789	1048	36175	13729	6107	2413	5050	2345	6956	35523	278492	15886	6158	98643	16390	7818	22895	25148	51996	14654	78694	1445	3268	2671	702	572	13382	15794	3851	770	7620	107	129	5826	3089	2464	642	1066	53368	7427	6970	4002	1216	4743	353655	1296	89351
4634	2450	39	3095	2969	20607	6791	5201	3168	5468	1430	4348	61044	633403	14495	12830	130352	11772	15542	25691	24130	51286	11696	77234	339	1392	1034	323	238	6788	8768	2123	336	7098	91	150	2232	1051	844	550	262	35699	8098	5988	3475	950	3024	186920	809	65187
2841	1088	37	2565	906	5344	2579	4290	1376	2855	1387	6575	26113	214210	9520	9265	72860	10289	11263	11412	14742	35714	11404	85873	2280	4580	3770	737	743	8491	11751	3881	567	4313	77	50	4605	2800	2110	418	1199	26255	4594	5056	2301	662	1405	196093	519	45518
4604	1350	66	4219	1788	13533	3465	3822	1690	2935	1101	3305	42937	407438	7719	8382	97876	6981	11895	15199	17280	34485	8080	81542	424	1325	1211	263	260	5599	8973	2768	432	4894	95	153	1913	1308	1120	326	470	31169	3776	3182	1930	681	2908	177570	637	48838
8493	3325	122	5721	1738	21091	8167	4593	2649	4699	2278	2476	30226	446621	8919	4243	48878	7242	11201	26436	31545	75036	14264	76321	1186	4204	4631	690	94	23207	47860	16887	1209	9281	43	261	4040	3164	2534	499	1631	50721	6489	6168	2645	1180	4799	434938	1088	110355
3158	1447	69	2130	962	6332	3558	3468	1486	3108	1011	4991	34680	309951	5602	6671	72464	4995	13066	10149	11871	24454	7614	85865	790	1671	1704	358	138	6515	8390	2304	277	3418	78	88	1176	962	742	254	314	36390	3662	3146	2412	628	2124	157717	751	30549
3738	1448	50	2577	669	12278	5406	3712	1524	3932	1081	5182	52795	588691	18944	10050	121381	20961	10548	25530	23362	56830	9060	78192	365	843	814	300	125	6028	7343	1847	227	9023	79	150	3449	1214	1027	584	397	39641	5162	4304	2318	893	2329	164745	661	56355
4693	1620	16	3956	1310	11319	4440	4115	1567	4142	1128	6885	31706	314996	6907	7458	103817	8851	9609	16474	17513	37761	10340	84299	879	2995	1969	542	79	13233	12809	2398	329	6534	65	242	1993	1113	899	605	1277	48281	3570	3601	2350	1206	2106	188389	397	45286
8215	4116	117	4735	1858	19661	9892	7644	3355	7580	2636	2730	43891	462067	8975	4714	98421	6164	9881	19023	20513	45943	9562	82840	388	2022	1995	442	332	8374	16110	5233	479	5114	80	203	2938	1842	1477	1308	762	50015	5173	4047	2622	934	3230	235804	850	63456
5172	2497	97	3526	2851	43480	9890	5349	2274	4377	1529	4509	42797	438057	12168	6751	127159	14128	11428	20415	25453	70413	10605	86839	317	1425	1346	259	108	7041	9919	2649	178	6183	123	144	2368	1392	1168	411	652	35282	6742	5738	2448	1122	2405	203169	550	47025
7404	2800	101	5021	2984	18476	7485	5735	2188	5444	1454	7251	47275	482735	12230	8286	144722	16927	19053	30078	29159	63209	13687	73084	1458	3646	3021	763	1043	15423	20448	5021	509	5674	62	118	4857	2838	2308	693	778	44008	6599	5591	3611	945	2303	158755	325	46239
15228	5485	59	11272	1445	42263	20331	7294	3060	7261	1479	1971	37126	239225	11070	9314	89168	7914	10240	11554	15381	36827	7355	84597	165	953	745	170	108	5415	5983	1461	234	5260	46	17	1571	517	494	362	318	53694	3965	3604	2296	1556	1937	137331	589	36552
10742	2426	60	7713	1931	24530	9785	5998	2234	6947	2042	2103	26795	396072	5817	3644	50892	4571	11346	24731	29123	66803	11212	79933	614	1923	1991	519	214	15788	23085	5992	290	10185	112	148	2803	1759	1383	520	1078	35484	6214	4318	1799	504	2235	179315	479	51089
11526	2040	38	12874	3488	34360	7825	8489	2542	6137	1909	11604	53440	335512	9633	9072	101600	11593	14953	6796	12580	40647	6323	82682	1971	5031	3123	622	144	11272	10388	2101	203	4087	140	415	2981	1241	1009	458	636	30336	4746	5168	2395	820	2695	469764	1818	72594
5312	1499	53	5341	731	16477	8545	8883	2948	4196	935	8794	57999	527337	14172	10108	88535	20455	15858	33199	32128	65683	14882	74488	1437	2725	1862	654	561	15230	13750	2845	429	7119	103	131	4409	2129	1739	477	633	63541	6242	5003	2939	1028	2992	207195	972	62352
3036	1379	70	2158	909	6322	4076	4797	1957	2789	946	6981	47114	431538	13890	11457	109050	7315	13048	22954	18980	41878	9654	54374	2706	4826	3745	688	585	11728	12274	2520	915	4781	101	77	8129	3839	2388	760	972	48913	6820	5892	3510	1185	4034	284841	1187	59759
3087	1902	35	2253	606	12388	5798	5450	3143	5016	1182	7079	45461	407467	12782	8761	109107	14011	22685	18616	21600	43671	14888	71158	651	2499	2166	585	3953	15295	18110	3961	526	6379	88	125	4266	1765	1388	450	427	44442	6125	5333	3442	1211	2881	308267	1099	97924
12411	4798	128	19646	1632	73567	15774	5681	2195	5379	1537	6728	28800	282971	8074	5375	55404	7427	7058	19187	24467	44155	10305	79564	1139	2737	2306	756	81	12617	14603	3296	314	6479	94	92	2295	1015	867	591	597	42372	4877	4020	2455	774	3269	208273	1017	53525
3771	2067	44	1707	1973	9573	6766	5052	2779	3949	1595	4909	63148	575253	14906	9309	146212	17997	14618	21615	21558	49332	12647	79191	545	2174	1813	286	183	6960	10177	2783	329	7673	56	518	2627	1360	1083	311	498	60340	7281	5886	4221	1885	6471	468767	1168	115335
2019	1887	16	1288	267	6458	5281	3509	2003	3774	1242	4095	39960	328563	9389	7955	79887	7756	8372	16869	16926	37880	8377	88027	821	1817	1505	441	303	8153	9374	2327	473	5900	49	207	1857	861	724	133	476	44883	4972	4726	2533	770	3032	215341	1533	59732
5913	2362	91	3355	1687	28995	9414	7715	2796	13119	2063	6506	32234	410162	10743	6947	73141	11288	12411	28950	28953	60591	15049	68082	1805	5324	4303	1046	607	18514	23230	5918	888	8474	112	709	4534	2904	2348	572	949	32274	6038	4462	3196	759	5669	607823	1973	154837
14003	4387	66	12333	2267	43510	17192	8026	2805	7827	2071	2450	30012	430847	5656	3451	92118	4699	14368	16837	18387	43109	12688	69302	646	2327	2207	573	1	17249	23658	5463	726	10008	108	119	3578	1999	1630	547	935	75731	6466	4992	4501	1905	2065	173916	28	50827
7028	3664	47	5897	677	34530	12274	9150	2139	8953	2240	8164	36064	215025	5733	4750	66752	5435	7893	17899	18712	35132	11670	80705	966	2989	2596	929	161	14385	16571	3904	251	7484	98	171	1627	1399	1127	423	455	40438	5133	4010	2815	984	3203	261540	865	49361
8857	4031	72	9173	1131	34620	14538	5056	2576	5531	1409	4588	43182	399360	12937	9790	92408	13076	9454	21367	21119	46607	7051	83500	638	1581	1332	310	194	8667	9944	2473	250	5833	34	80	2581	1212	951	345	536	52681	6507	6041	3741	1697	2188	143125	437	48053
5046	2702	123	3361	2081	13672	4772	3998	2110	4971	1851	5494	46590	496701	10199	10231	104586	12213	14276	21088	23630	48382	11126	84846	401	1900	1570	551	179	11997	17383	4381	491	5422	64	145	2858	1538	1142	378	746	52896	6018	4687	2305	1377	2337	166285	552	44129
4041	2123	97	4517	936	17419	7444	6115	2874	7025	1808	5308	42194	401968	7340	6225	71796	11402	17753	15064	14306	36051	9062	86151	333	1261	866	172	187	5220	6857	1402	179	4171	60	174	1217	496	435	330	358	47320	5538	4953	2748	1481	2419	226699	695	55053
5999	2449	74	3796	58	10248	6245	9264	3263	8930	1403	4706	24331	332045	8069	4217	81161	10666	6649	24685	32344	68467	12252	69439	1700	4419	3498	782	694	20347	21197	3842	715	8548	127	134	7645	3151	2590	665	813	39719	5933	4709	1929	978	3405	328398	1145	79413
5120	1844	44	2802	533	10626	4473	6253	2628	3497	1446	4313	46910	450870	15653	15102	82786	10838	4568	16163	23990	59863	6411	77773	912	2231	1788	385	490	6377	7517	1844	202	6466	55	78	2657	1582	1272	571	322	46129	8294	5909	2181	977	2607	200751	947	48895
9316	3783	162	6189	1839	19032	12805	6462	2754	5651	1852	4382	29111	313995	8509	5112	57050	7806	8518	19415	19385	46640	9028	82686	572	1684	1432	473	614	9484	12824	3328	177	6439	47	78	1680	894	716	317	396	41002	5358	4182	2169	792	1928	141463	86	38490
4284	1902	41	3494	975	13032	4637	4186	1467	5249	1433	4588	35898	341470	6436	7260	82897	5773	10164	12051	13868	28947	7880	86336	421	1709	1648	521	150	8565	10634	2592	329	4483	53	173	1854	937	760	267	350	44957	5547	4025	2386	835	3469	265539	1110	59442
6358	2445	80	3756	1683	13320	6793	6688	2691	5572	1486	6084	28623	352314	8341	4442	60030	7642	10634	22646	26127	61933	12680	75188	1100	3575	2629	841	128	20336	22900	4969	348	7384	80	191	3387	1636	1310	610	636	46442	6219	4744	3053	1221	1484	157585	501	45589
8714	3576	65	6445	2329	45797	12295	7443	2770	6864	1762	7458	30537	473831	13511	6674	79195	9936	13250	33206	36273	80067	15932	71338	2943	8664	7141	1729	1246	25387	36433	9794	807	8093	75	510	7822	4526	3163	886	2292	24685	7748	6101	2623	1151	1588	218175	516	48760
4929	1456	142	3518	1859	20992	3410	2886	1043	3485	1324	7992	44224	435202	14015	8290	101120	16783	7064	21328	21477	44088	11922	81086	705	1735	1702	552	39	8419	11945	3863	909	6200	66	232	3138	1939	2097	399	649	38411	5820	4497	2910	486	2450	175684	569	43678
10294	2845	65	8902	2443	40992	16887	8906	2373	4670	1232	15010	32476	341249	13955	8046	97280	16435	8430	28838	27283	67887	12943	69707	3315	6931	3924	911	181	14346	12555	2472	342	7790	71	41	3053	1153	944	561	271	31591	4698	4517	2260	498	4227	534446	1508	134230
6024	2085	44	3416	1333	29005	8825	5167	2186	8692	1630	2682	27964	384488	7611	5826	83964	5909	10951	17372	18026	48858	9683	81539	352	1752	1241	282	91	16352	16574	3360	348	7163	70	98	2697	1138	905	655	207	44926	5489	4442	2868	795	2084	138948	611	38891
9259	3467	105	6990	1439	32268	19357	5463	3170	6262	1892	2470	41533	429986	8606	7493	129335	12053	18880	17474	19876	44759	13566	82182	298	2104	1820	274	126	12985	18043	4932	710	8921	58	215	4056	2425	1662	944	1517	41298	6127	4826	3277	1375	2133	277179	562	81991
6089	2291	14	4182	716	20694	7259	3607	1566	3454	952	3322	36976	346917	5278	8539	82489	4174	14035	14597	14639	30578	8952	73932	811	2194	1670	504	213	9522	11666	2924	217	4695	84	80	3068	1262	1105	923	787	49816	6983	5336	3382	1248	2140	92846	325	19829
3066	1375	65	1395	1327	8071	3061	3379	1617	4483	2027	4020	44886	454010	7297	7387	82118	16655	21279	14489	19301	38215	9840	80882	305	1173	1181	368	324	7150	13239	4473	289	4730	54	223	1528	1093	875	327	751	57030	7913	6718	4227	1329	2942	223812	509	60831
5574	1730	115	4466	1229	18235	7866	5773	3343	5129	1732	8189	57681	435883	12812	10090	106284	15560	17499	20906	23814	52295	11405	77697	1099	2750	2096	437	56	12754	14548	3220	391	5117	96	155	3109	1197	1018	708	710	47895	5984	5600	2812	1451	3777	318780	1066	85144
12809	4749	68	6327	1669	19550	11638	9807	3349	13849	2418	4023	42270	522281	9139	8174	52646	8372	21292	20639	21052	45671	9737	73940	588	2217	2465	631	202	12290	21033	6632	365	5771	110	138	1862	952	874	256	716	54439	8858	7390	3933	1527	4512	393881	811	97935
5987	1700	56	6022	1145	12415	6637	204	1520	3254	708	3235	23674	307110	4631	5368	67389	3195	10871	13231	13389	26355	9982	83123	549	3451	2084	315	627	11813	11147	1957	179	4575	59	321	1306	617	490	450	425	40907	4572	3498	2566	974	4024	318519	878	57008
13947	5538	97	11274	2164	39987	18137	11070	2843	5916	2040	3855	37181	445799	11228	6518	77898	8377	10962	23475	24438	46388	10836	78140	520	1819	2021	502	329	9962	17302	6033	398	6955	88	100	2937	1817	1481	421	806	50888	5526	4089	2396	1026	1982	160088	691	48576
4558	1629	44	2356	1035	8922	6253	7005	2684	3643	1126	3147	36953	426704	6499	6885	73821	6980	12389	27741	28240	68300	11189	76456	749	1558	1201	448	287	11546	11690	2573	161	10043	90	108	1967	798	460	519	624	32642	5441	4440	1924	447	3827	224965	1096	66749
4207	2110	129	3063	1141	12630	8091	7410	2832	7461	2087	10307	48538	383270	8190	8835	81449	11933	10815	17021	18584	40930	15865	85168	751	2571	1961	568	264	12481	12403	2329	395	8883	123	81	2191	759	771	377	423	44966	5652	5660	3716	1588	3172	322382	1214	76453
7415	2497	46	6266	2262	26061	8832	5514	2991	6011	1628	3166	41257	490593	15110	8640	97609	11200	12528	16614	16600	38847	9348	84887	1079	4346	3223	449	285	12616	14022	3145	533	4972	69	413	3788	1828	1446	418	833	34116	6019	4645	2542	1012	4619	366192	1336	101040
9473	3566	158	10843	3214	53840	14179	6396	2048	6524	2224	6640	44643	431079	10718	5684	121267	9037	10461	18925	18939	49782	12045	87585	885	2866	2491	572	234	14110	17295	4239	482	5759	90	126	3878	2012	1454	518	1407	24490	4580	4512	2245	596	2538	320228	570	64523
5595	2031	42	4060	1751	15217	4985	4433	2278	4119	1445	4677	50776	494617	11208	6175	89353	8410	9493	18297	18865	40902	9605	86703	329	964	838	153	149	5136	7376	2158	190	5347	97	86	1620	839	703	202	270	35737	5419	4574	2157	787	3917	264772	1082	71381
8380	2825	136	10727	2203	44325	11741	5959	3206	6103	2119	3922	47666	522017	7461	7003	147336	9467	23078	20987	24342	63751	10358	78818	762	2335	2110	749	519	15947	23278	6636	506	6058	50	253	4739	3226	2029	880	2688	40460	9444	7547	3996	1765	2826	330004	663	86270
6720	2098	66	2913	1741	17764	6516	5351	3033	5213	1734	2672	21626	253931	7668	4505	68246	9248	14279	26652	27371	55590	17007	73866	1669	4629	3885	849	13	24563	32839	7369	1143	8904	49	148	6697	3237	2597	1741	1520	41024	7369	6036	4327	1010	3772	369615	689	90664
8876	2498	48	6334	1582	46457	15763	6873	2222	3846	1677	6885	18043	389889	9796	5648	87664	13521	11085	23704	28264	67376	10319	68574	2444	7396	6122	1367	842	23459	32434	9025	761	9104	14	313	9281	5451	4530	940	862	41118	5330	4750	2759	995	3356	432290	1202	105497
5685	2641	77	7374	1474	24563	9935	8060	2012	4156	1028	25170	67016	418401	17042	14884	173230	29436	11012	16402	18307	51671	10872	68057	1303	3148	1938	470	2753	9742	7053	1483	339	4406	80	199	3316	1224	993	670	928	43631	5789	5262	3158	1155	1509	195498	623	37430
4728	1738	51	2623	1177	9236	5791	5452	2162	3784	1393	4591	32059	367956	5929	3665	70879	4642	7722	22899	29820	68082	13744	74327	1227	3312	3218	1149	1110	20871	29347	8425	798	9851	110	156	4577	3613	2873	626	1029	82933	7732	6495	3850	1517	2529	215446	905	59698
7726	3528	99	7989	3835	18153	6951	6190	3307	6644	2881	1901	47787	686384	9770	4620	103331	7533	21981	36870	37174	86153	16690	89829	378	2750	3301	444	364	15105	28403	9856	245	8501	128	150	4840	3293	2230	1668	1820	48967	5407	3943	2361	1630	2005	257172	369	74296
8823	2707	22	4613	1470	24344	7983	5780	2673	4024	1249	2655	32274	354600	7357	5665	81330	8329	8000	19903	21928	58673	10229	78854	656	1967	1521	352	439	14318	15233	3462	289	8006	36	63	3801	1668	1369	384	636	52513	6649	5448	2567	866	2714	237547	950	65985
4475	2057	52	4358	1991	11328	5258	266	1129	3221	1459	4164	19523	227461	5426	3326	37350	20236	12466	20048	30784	57370	10489	75670	1799	4625	4809	1151	208	16526	26865	8077	858	6543	71	264	6111	4148	3256	859	798	30047	4681	3784	1917	1148	1503	119673	405	27188
8856	3648	70	3825	1710	53246	10895	5684	2203	2146	1798	1717	42374	557324	8379	7817	59345	3973	11059	26618	27363	70952	8434	82059	267	1215	1425	442	197	8714	16426	6027	287	9579	77	245	1604	1174	949	213	539	47212	7985	5708	2291	857	1526	128297	330	43684
5269	2159	134	3314	2175	16771	5393	4727	2995	5538	2235	4479	65104	526890	17236	8285	110759	13562	9990	25254	24389	48705	15330	80989	232	1280	1221	153	513	6362	11540	4181	670	10455	61	76	2042	1399	1116	673	412	65085	7239	6137	3870	1740	2943	239462	830	62864
6313	2248	78	3475	1176	49098	12367	7480	4140	6649	1513	4398	19175	375495	7286	5297	45863	6318	8671	30252	33389	70977	11902	62573	3425	8258	6368	1617	1083	41729	47925	9372	585	7967	209	814	6173	2534	2039	1284	802	68480	8287	6033	3752	1453	3429	359526	872	88585
7139	2304	71	4670	1117	14775	5292	4175	1357	3893	1449	3036	42940	377397	9206	7288	85130	6036	12244	13928	16643	34922	9002	82932	222	856	722	322	103	6891	10234	3209	464	6046	78	196	1794	1253	1004	559	600	44732	4555	3540	2409	959	1860	161942	505	44700
15032	6152	93	9952	1538	64881	28592	5773	1647	6199	2343	4169	28850	328861	5981	5573	52522	3603	8733	17800	18536	44726	10653	75576	609	1785	1985	689	123	9300	14984	5128	406	7426	25	139	2250	1517	1254	315	565	47604	3415	3271	2510	1121	1752	172097	417	42994
8273	2778	43	10807	1009	47471	12183	5274	2002	32915	1990	2842	31082	351158	5028	3785	61710	5706	13652	8165	8565	22796	7528	88088	365	1740	1645	350	54	10691	16073	4102	396	3208	100	174	1659	987	821	775	464	31784	4827	4442	2649	740	2318	281062	620	71454
8937	3060	56	6181	1844	79807	15829	4586	1600	9079	1367	6790	27327	324407	7768	5344	61545	5545	10037	22262	19265	54062	10231	64816	2259	4368	4333	1962	1	21897	32072	8338	950	7925	103	295	6978	3974	3108	2078	854	39090	5937	4532	3073	1007	3665	183792	527	36819
19301	4128	116	18971	1670	71652	11382	6592	2533	6025	2082	1822	40548	315509	4963	5206	78510	4166	7957	10886	18177	29370	6163	87476	309	1377	1382	131	80	4681	7542	2454	400	3878	68	143	1606	1057	861	371	276	40327	4900	3998	1957	997	2972	268746	976	68035
6794	3870	98	5140	1449	29751	13459	8635	3699	7579	2242	5699	55200	448790	13331	11157	129519	17209	17372	21489	23208	48660	11193	79996	381	1943	1459	277	117	9352	10698	2527	232	7405	225	172	1797	896	781	232	736	44792	6770	5572	2837	1143	2912	199312	646	47243
10245	3792	120	4673	2915	11515	5908	4171	2255	4128	2379	2955	28862	370929	6555	3031	46584	4502	7425	27981	30149	82582	15031	71949	879	3731	4606	1147	433	23435	46383	20673	2133	11495	61	413	8138	7111	5799	1277	1805	41529	5816	5089	2027	942	2646	219038	620	56187
16350	9060	112	10092	1946	133300	22014	5985	2041	9351	2925	6201	72655	621832	8693	11017	120943	4022	17434	16868	17196	50620	8808	69070	282	1068	1454	591	140	6738	13850	4610	233	6251	89	77	1973	1393	1120	739	475	70823	6114	5073	3786	1604	1985	182015	367	37725
5362	3548	33	4875	524	20059	9640	4392	1925	3973	1352	5855	47296	481536	8772	8524	131861	17340	21110	17737	25350	58583	8303	82637	522	1683	1349	266	933	7755	9261	2169	316	5157	88	139	2332	1232	1059	455	307	62278	7563	4881	2822	1449	2353	128540	382	34108
7281	4435	173	4545	1356	14649	10108	5842	2230	5563	2852	9408	48646	330914	11568	6245	68764	8594	9387	12322	16390	44220	6586	78047	1079	2861	2227	545	383	7401	9163	3009	930	4186	178	116	5634	6313	7076	1191	2249	50782	6453	6866	4467	2071	1852	284466	1739	55383
10099	4374	90	7038	1648	46174	25168	7657	3107	6465	1605	4672	65532	471113	9177	10719	130745	36092	23355	16532	16583	43679	9237	74402	183	634	538	95	1	4212	4814	1198	137	5612	43	305	1423	644	623	316	350	74651	7851	6970	4046	2245	2389	203608	840	57297
7209	2375	13	5101	1616	76767	6773	4195	2585	5309	1174	2125	39917	423345	5980	4256	99897	6717	13639	23095	27999	76446	12830	84265	412	2041	1702	421	243	11245	14583	3683	265	7752	123	339	3490	1767	1260	861	1810	33615	6139	5386	2272	1080	2040	229258	627	77483
5379	2801	77	791	605	7111	3993	323	1555	5576	2968	1663	25361	285865	7933	5072	58789	3569	9015	10371	16880	39816	4188	95940	76	577	654	28	118	8038	15519	5107	526	6255	106	124	2764	1904	1534	252	665	37672	4218	3959	1731	760	2928	273522	1064	75768
6396	2142	95	5404	2378	15990	6807	7013	2480	5640	2116	3111	66574	625513	16572	9402	117206	11275	13172	21480	24253	65951	8236	76750	234	828	776	233	182	6223	10151	3117	480	10238	134	219	2330	1473	1184	176	434	55978	8413	6552	3131	1634	1754	144418	767	53853
10758	4981	64	9889	1642	27002	13863	4660	1491	5194	1281	7702	39353	368225	12190	8513	72187	10852	10534	22455	25832	62018	9332	77445	569	1734	1415	529	69	11562	14368	3578	267	8577	141	66	1996	910	728	612	470	37263	3873	3881	1608	936	1756	143805	550	31310
3875	2650	5	1484	342	14234	6393	5495	2150	3412	1377	3798	27797	338466	9380	5216	69472	6737	8935	14926	17416	44083	7513	76867	1047	2788	2222	413	2508	8797	11447	3484	391	4004	79	65	3400	2114	1691	562	533	47571	7021	6597	2799	1213	2411	200899	1095	49979
5417	1932	139	4873	1472	38152	894	5324	1558	4530	978	16150	41041	352964	14420	8667	98219	14352	15662	16755	19256	53516	6777	80051	3096	7647	5215	1187	729	18114	17906	4116	447	4548	160	365	3603	1591	1210	752	1565	35855	6402	5260	2793	880	3525	482729	771	94897
9453	3668	50	6635	3326	24568	15694	13982	3267	9909	1947	3131	8156	314874	2689	2617	10239	7411	17432	24380	28006	83210	13883	79195	1254	6810	4214	1151	226	44068	42442	8464	580	8754	136	465	4607	2504	2023	714	817	63096	4585	4165	2211	1258	2282	305883	752	71475
4401	2109	29	3060	3027	10188	5641	4586	2429	4295	1527	5332	43002	514957	12763	5229	89041	10915	6320	20464	21334	43555	11213	77924	589	2352	1603	306	267	8913	9176	2112	260	6312	99	240	1806	843	665	231	211	36559	5572	4417	2492	770	3851	401955	1695	103126
10473	5548	97	7326	2217	47357	12157	7079	2385	7123	2016	2446	18597	149804	6500	3428	62523	5943	7572	18451	21365	45294	9266	77764	11693	15559	22250	7907	5593	67771	46856	5738	547	7576	84	313	8699	3541	1894	897	970	64756	3733	3422	2529	1570	1550	164932	630	40769
10027	4418	161	8894	3123	29020	11817	6257	2383	6356	2185	4245	34978	308939	8009	5780	85702	11611	9757	18036	20469	44072	12072	84509	1117	2392	2458	744	339	14784	19783	4897	522	6888	91	148	3773	2337	1487	570	897	41721	4315	3679	2699	1404	2563	196320	538	46938
9130	3205	77	6586	1778	105072	11376	5346	2430	4547	1585	5349	49411	608188	13002	10773	93676	11200	9005	28163	25932	55175	10242	84224	354	1090	989	248	172	3810	5847	1797	86	5414	75	183	1434	753	570	145	311	43912	6895	5680	3552	1181	2211	126158	497	44218
4353	1525	42	2528	1067	8441	3862	4679	2346	3026	1591	3828	70236	690057	14877	7910	129743	13191	15822	24759	31133	78127	16644	69650	726	1821	1516	315	373	6562	10491	3080	811	9427	61	182	3681	2199	1799	348	360	39705	10449	9369	3466	1435	4720	327556	1232	103721
6875	2223	89	2835	1468	43039	10603	7391	2845	4513	1571	4678	22844	385840	13476	5562	88316	11336	9677	22770	27733	63140	9945	76419	1649	6169	4448	915	117	28950	34775	7106	712	8029	78	180	5847	3131	2427	922	858	35600	6793	5354	2397	605	3081	366028	923	111618
5759	2533	34	2957	1695	13043	6471	3705	1789	3783	1465	5277	50901	465276	13360	7207	116711	11985	16962	19475	20412	46604	11942	79454	243	1091	1081	367	71	6594	9153	2386	391	6606	80	76	2560	1541	1207	386	459	34175	7442	6627	4144	953	1814	159832	521	45828
7022	4681	284	4718	1506	20535	12635	5598	2312	6870	2471	3164	39852	374743	17884	5361	36125	14431	16490	11693	12151	28552	7626	88335	488	1499	1191	333	106	7385	8964	2519	448	4537	57	140	1293	631	632	306	1086	43114	6485	5830	3667	1631	3278	262666	812	60346
1866	1862	33	2068	1224	10500	4703	5412	1279	3048	691	9070	30418	205839	14703	4286	87082	16312	10768	21969	22548	52688	9044	66585	3345	7416	5623	1812	481	24620	26590	6528	998	5297	149	176	10736	4531	3754	1727	1656	24984	5326	4685	1957	573	1605	139874	65	27320
4873	1959	44	2653	884	18979	8032	5234	1695	3842	1174	6560	48101	448107	10379	10602	87986	9607	7039	13817	16110	41406	6810	76579	734	1572	1347	473	2608	6858	9358	2712	247	3707	52	249	2438	1171	1068	657	600	43829	6068	5172	2164	885	2536	215174	793	49643
5124	1880	89	7150	686	26436	8076	7763	3741	5117	1290	9298	68452	526526	13511	12786	121516	25275	16507	36097	31316	70336	18071	92662	1595	2607	1497	313	360	8987	6702	1609	237	9861	83	70	2725	957	858	712	1099	41828	4869	4895	2788	1513	4958	303263	1930	85761
8028	3691	96	11386	1855	27697	8762	4351	1769	4841	1429	6086	51025	472790	7787	12422	113173	5518	12792	12407	13339	37763	5728	81666	1619	3897	3874	689	44	11247	16051	4578	376	4102	73	103	2984	1832	1424	1165	887	35126	5968	4746	1883	706	3753	330250	846	54470
11839	6737	263	14009	2064	139851	20888	6561	2926	8757	2379	7831	49325	488055	10908	7708	118225	13143	15994	22388	17433	42354	11043	82302	737	2624	2233	657	322	14302	16723	3928	304	5805	118	137	2736	1361	1078	536	772	29839	5841	5119	2927	752	2821	210987	994	50102
3528	5051	52	785	358	20199	13133	227	1177	2995	681	6834	50807	330289	6934	9536	115124	21600	60655	11454	12796	33422	8235	68544	421	1793	1595	619	40	9776	12436	3369	307	4491	39	161	2587	1263	1045	676	3964	26074	3654	3090	2129	1231	2219	157518	546	25370
6587	2987	67	4292	1844	16455	6331	5266	2662	6822	2376	2482	48352	572909	9330	4742	102074	6539	16019	23039	45520	101577	13800	78956	379	2471	2386	473	372	20484	32776	9015	675	13484	115	275	3613	2465	1882	406	839	54060	11349	9435	3395	2006	1863	197693	551	70784
8464	3281	53	4396	2663	15101	8798	6252	2290	5032	1702	4489	71301	699207	15415	11612	126496	10393	13066	28427	31326	68052	11793	71294	532	1770	2143	712	297	12422	26615	9666	547	10399	36	145	3139	2374	1926	656	1224	81581	7599	5460	2989	1111	2335	206091	654	66185
10047	2295	95	13018	2253	36766	7946	7605	4575	7420	1609	4924	33100	293355	12757	4199	39770	15299	17623	34104	41130	80370	26098	77127	3051	13563	9987	2185	1559	45410	54087	13521	1641	14656	44	500	11864	6076	4746	1566	3428	26362	6257	4743	3084	712	3786	629262	1259	144378
6442	2899	76	3091	1390	40175	10761	4026	2070	4769	1639	2614	35977	346460	9533	7839	75275	11303	10269	11380	11915	32736	6431	88679	368	1154	859	243	180	5535	6326	1676	296	3545	58	116	1593	731	535	232	457	41237	4252	3750	2119	658	2070	175639	778	54079
7522	3323	110	5512	791	24447	6937	4010	1688	4896	1563	2459	26844	437360	7254	9343	86221	3722	11622	20727	24311	55331	10247	86618	397	1720	1499	391	196	11908	17928	4706	300	6591	44	254	2416	1434	1503	754	869	40645	4772	4184	2024	657	2024	195093	526	56321
6026	2576	45	3785	1945	18836	6642	4455	2878	4298	1643	2961	29283	371044	7808	4336	62969	14039	14988	21752	25066	52997	9324	96826	795	1954	2149	647	254	12909	19398	7368	463	12388	29	122	2984	2442	1902	406	1576	37832	4869	3281	2256	916	2279	181889	486	67665
6957	2519	54	3496	1764	3224	16054	7016	2456	387	1438	7792	19685	388919	13608	7340	63599	7940	8131	23990	28207	58418	11960	71349	1756	4166	3794	1015	451	14267	19218	4566	699	7606	114	378	4270	2460	1894	988	820	45126	6038	5237	2710	702	2906	309441	572	88239
6646	2570	90	5302	2740	18908	6161	5444	2905	6752	2696	3351	31989	343112	8825	5543	49286	5003	9918	23863	25148	48480	17271	92881	1186	4726	4307	1104	522	22359	35361	10435	1614	9260	118	268	4293	2764	1932	312	1239	38783	4325	3894	2858	1045	3241	275207	1244	76827
5758	3035	86	3815	3056	17855	8438	5646	1942	4511	1371	5502	29723	322649	9725	7741	58188	8091	17586	26853	26581	50516	14103	76400	2753	6534	5419	1308	970	21698	26512	8097	765	12430	54	279	2485	2244	1840	435	2538	32394	5741	3916	2214	647	1657	166081	458	44151
2999	1394	20	3220	1730	22932	11344	7363	3135	4627	1011	3055	21505	197747	4367	6048	69621	5932	5678	19711	22869	41960	10513	71760	1905	3463	1681	352	97	9554	7914	1614	194	5864	85	60	2374	512	563	387	423	46545	5639	4721	2769	990	4286	269368	1419	65096
1954	653	93	206	429	3008	1203	2465	1391	2805	1241	3738	34683	263540	6042	4958	48756	6633	8618	24539	28382	60999	12890	103543	2860	4932	4473	1132	704	17635	20316	5513	522	8511	27	156	4568	2380	1772	856	926	37935	6469	5872	3381	1049	2608	306942	1112	64642
5657	2832	71	2383	1465	8120	595	6058	2206	4165	1866	2327	41228	484599	10524	8447	115451	8317	12999	14101	15549	36794	7196	77923	226	849	1011	179	172	4813	9087	3213	291	4891	49	136	1707	1197	977	583	529	71045	6791	5594	3240	1662	3262	272374	726	77642
3356	1264	100	3978	644	16701	5179	3491	1158	2278	666	5837	26425	181272	5792	5384	67276	4976	9679	21278	16464	38079	6694	78661	3394	4821	3984	1034	394	10081	12882	2835	820	5715	125	197	5018	2799	1918	792	1776	27436	4580	3812	2378	638	2573	144712	372	26087
6522	5094	69	6347	1563	19857	10957	740	1183	3275	781	1773	30082	286398	5438	7667	49718	5269	13231	9945	12580	32102	6250	89696	245	679	626	207	168	4388	5810	1722	211	5074	157	93	1064	407	436	273	564	34255	3328	3309	1769	683	1525	107617	31	28766
9627	3797	79	7118	1510	44790	16646	5796	2471	4534	1163	5401	40219	417851	11714	6957	169122	16038	15984	19508	20793	46876	10187	72908	986	3833	2361	401	1568	21488	19542	3432	480	4614	58	134	5709	2054	1635	633	673	55956	9062	7212	4136	1587	2426	184549	910	43759
3146	1577	97	620	1116	13234	5725	6258	2382	4922	1285	1931	10281	211839	6283	2013	29276	5305	8670	21596	25479	52528	9596	78324	1195	4951	3097	649	6876	23985	26856	6708	701	5177	65	443	5485	2471	1988	437	1286	29522	5259	4407	2064	646	2839	219639	778	58712
7152	3367	83	4866	1857	16817	11858	8560	2815	9080	1720	8320	21429	148648	8143	6022	99565	11243	12057	21276	24488	65955	18274	77927	3787	11751	7504	1968	1195	50227	35741	5444	675	9563	181	145	6481	2450	1978	1864	1728	27427	5547	5075	2565	564	1431	224156	707	51572
8125	4163	29	7593	2997	35639	11321	4928	3038	4383	1674	4143	70077	539492	12031	9817	150092	12023	20253	17769	18027	38602	10475	79850	261	1661	1675	310	108	7316	13697	5378	359	7125	112	139	2870	2095	1670	707	1604	41194	7388	6137	3308	1417	1782	207848	522	68703
18028	6468	117	15788	1094	92546	22704	7098	2828	6748	1774	4327	56168	504389	9091	7652	130753	8773	18441	16762	15079	40785	11011	76837	205	1260	974	211	59	5384	7637	2191	339	7042	110	53	1885	1086	877	441	742	47926	6418	5446	4489	1500	2624	188739	850	46178
8486	3250	76	2420	37	71494	21407	7838	3635	15641	1885	2749	15593	253983	4533	3194	49295	4527	10135	20664	21485	47607	10519	80494	1152	4100	2377	467	610	21693	17486	3028	219	8186	138	284	2542	1010	800	448	603	36980	6559	5621	2654	960	2966	213916	551	49931
4796	1780	66	2608	1916	11295	7185	6282	2586	6175	1542	4588	62379	544007	17950	8305	156272	50070	23222	17073	18196	55886	12780	70641	324	1610	1220	266	117	11789	13398	2964	173	5194	94	95	2462	1089	889	428	2161	49565	5791	5747	3593	1549	2239	199706	688	51167
6025	2691	33	3490	1227	13419	5071	4465	2295	4263	1889	3373	51275	439567	12873	7194	114988	14404	14661	14055	16750	39057	9018	87138	177	834	817	201	143	4089	6614	2012	347	5202	76	91	1747	1225	966	264	404	36668	6049	4440	2446	772	2180	228202	719	57180
6178	3038	118	6492	1932	25338	13344	7520	3009	7678	2204	3148	24717	156874	3335	6604	55463	5827	9067	24511	21402	46297	14108	118913	2049	7063	4919	950	872	25602	25538	4475	251	8273	90	122	4535	2042	1399	961	1473	27944	4193	4448	2650	490	3588	250037	1068	50436
7400	2879	45	6376	664	22318	10151	5666	2027	5754	1524	4679	42183	366229	13526	6663	102901	8206	7424	22387	21546	40971	9789	74524	735	1801	1362	493	432	9910	11075	2383	441	5704	218	55	2929	1346	1063	446	399	31568	6900	5123	2404	355	4160	266571	1254	68794
8374	3906	186	6593	1733	34626	11606	4985	2126	4791	1764	8297	53136	537115	10218	9331	112054	8607	17356	12758	15666	31031	7644	80233	292	1721	1799	569	308	8769	17750	6601	316	5748	52	75	3564	2398	2032	600	1145	34403	6636	6436	3963	1000	2471	216076	674	43651
13814	9237	232	7728	957	30901	13723	6065	3692	9981	3853	2356	47401	401927	12925	7933	104685	21244	15703	12864	20008	47349	10544	90233	313	1470	1367	260	132	8302	13155	3845	237	6025	71	119	2283	1500	942	364	695	62344	7381	6166	4198	2501	1424	155088	340	45268
5944	2244	100	4553	2362	56378	7106	4189	1875	5549	1541	5667	42315	278937	8500	4577	116766	7686	13294	14099	14936	34988	11097	79069	577	2182	1987	786	222	12750	16095	3889	512	7215	116	108	5575	3015	3248	1195	431	31783	4730	4102	3130	848	2394	174898	440	33115
9259	4896	104	5495	3501	18752	10080	5459	2331	6571	2365	3919	33237	487269	10565	8374	72611	6641	11854	15898	16120	36868	8795	88277	229	1160	1378	391	147	6204	11311	3726	197	4191	35	153	1570	1082	973	205	581	45536	4954	4547	2865	1038	2266	151500	412	46503
6119	3292	31	4596	1008	27679	11222	4799	2023	6072	1525	5609	44881	475803	5659	7394	119709	6880	13311	16415	18872	45946	8811	78905	254	1105	899	286	145	6195	7625	2008	210	7021	102	71	2102	933	776	601	457	70515	6336	5376	4203	1605	2493	186636	1085	41566
6390	1848	142	3809	1819	15639	7700	5608	2813	5043	2116	3852	43474	480096	11135	7880	98633	15755	16816	24266	18459	47842	9415	75301	415	1304	1228	423	423	8774	13670	3813	453	5476	85	115	2980	1952	1584	356	1455	58347	7362	6692	2922	1234	2855	225847	481	63718
11992	4299	91	49048	1492	101022	21887	10543	1756	4148	1375	6442	51753	295682	6861	10665	89730	7526	10683	11959	14252	35775	6559	82435	596	1454	999	326	263	6116	6679	1425	300	8981	42	246	1778	803	729	255	454	41933	7003	4953	3330	930	2762	207295	773	41157
4893	2863	89	3795	634	20752	5972	4010	1612	3939	1042	6684	42038	352948	4822	6355	46121	3012	8643	12954	13697	27971	13239	82521	551	1775	1395	323	223	9468	10204	2306	172	409	74	159	989	557	451	305	277	40387	4323	3395	2877	690	2637	177086	534	27423
6759	3055	97	2918	1775	11847	4281	3070	2037	2905	2133	3410	45982	458469	12315	9116	69610	6651	9831	11415	14954	27784	7182	87263	212	1043	1300	225	736	4108	9276	4548	448	4580	80	234	1182	1408	1136	279	493	47765	6470	5582	3120	990	2429	210463	667	63344
7226	2867	123	5358	1754	14038	8885	4284	3021	4152	1591	5068	48917	461630	10827	5461	110664	12634	12891	23368	26314	61707	9347	74837	425	1426	1214	323	126	9255	12251	3065	452	7647	45	173	2717	1482	1195	339	646	53325	7762	6191	2817	1167	3218	270696	705	65506
6538	2995	39	8107	1788	47599	21603	5410	1750	4574	820	12788	29803	157636	10079	6020	98451	11636	11479	20266	16702	36047	5038	78641	2095	5051	3010	812	788	18457	13420	2084	515	4519	80	376	4351	1321	1153	1161	2701	25879	4278	3623	1988	825	1876	141575	415	23491
9103	5301	119	4415	1680	18175	12453	7048	2088	7006	2653	6330	60810	403607	14472	11106	136670	13356	19118	12739	11720	30943	9650	80687	193	757	853	344	244	4657	7359	2191	206	4511	126	105	2126	1347	1080	790	520	51304	5034	4544	3435	1086	1671	233290	682	51465
8723	2539	131	6392	1519	25470	11554	4412	1724	4663	1318	4587	32450	321906	7230	7063	84689	7982	10718	12691	16479	35817	8065	87033	779	2958	2137	385	68	8013	8235	1893	259	4299	96	177	2024	1039	859	236	488	32002	3978	3409	1897	812	1705	219365	465	54278
5107	2120	19	5934	1570	24259	11140	6539	2795	4181	965	7641	51184	291982	14987	10973	110250	20033	7760	26833	27742	62247	13082	77697	1487	3250	1813	540	491	9599	7204	1564	493	4263	59	61	3385	1152	923	545	552	50354	6325	5939	2992	1514	2608	227707	812	51104
9244	5368	106	5731	2929	24150	8557	5567	1932	6975	2579	3615	37579	506862	8475	7696	47134	4919	9824	14204	16079	36458	8037	84529	302	1196	1284	254	108	6117	11557	3795	109	4632	23	33	1468	792	696	318	316	52156	7007	5257	3157	1440	1696	103896	432	32720
9017	3394	113	7694	1688	45426	20813	482	1649	5926	1565	9678	25356	252748	6804	5129	61906	5864	7469	18546	16543	42109	9930	73560	2363	5708	3825	1059	314	18008	17389	3398	481	7110	114	163	4207	1702	1410	820	563	27930	3892	3341	2379	514	3728	366187	150	67739
10296	5619	42	8140	1440	42045	16517	6892	3365	7902	2386	4185	46447	377190	10394	5585	104637	9666	8102	21282	27757	67572	15262	77466	1021	4564	3738	800	88	22236	26050	5683	326	11133	25	113	3928	1955	1501	798	448	37240	6916	6299	3144	1101	4725	571343	1670	134507
3104	847	60	377	249	5536	1821	3445	1379	1966	705	2857	32146	418215	11644	5731	57051	6445	7968	18118	21338	47292	7617	74522	304	1429	1547	343	2599	6530	10394	4191	292	4406	43	65	1740	1166	1028	190	284	47662	7473	5901	3219	1010	2218	184803	601	51930
14562	7973	100	9793	2565	37090	30931	5655	3284	6362	2321	3910	20796	308961	6634	3011	24518	2190	5348	23111	25080	58569	7968	84150	1090	3289	3535	929	515	18227	29612	8904	470	6916	116	214	2395	1487	1168	187	484	36504	4736	3757	1907	736	2283	208565	973	58407
6633	2345	75	6977	2690	15962	6119	9902	2619	3727	1838	3155	53908	537384	14258	7566	81766	17596	18046	23289	30109	73610	9145	72679	439	1402	1455	253	184	8445	14295	4828	648	16417	81	66	3905	2703	2196	464	652	52170	10703	8593	3260	1308	3019	239835	690	82236
4433	2283	79	2975	587	12202	3798	4769	1826	4200	1427	5117	26710	246630	15081	3864	51962	8257	3492	20671	24683	56332	10514	83543	906	1918	1755	726	352	11320	13692	3090	849	6121	51	142	3659	1700	1799	558	589	37440	5175	3773	1942	805	2702	297681	1255	84678
10402	3485	90	8201	1869	43375	10509	4386	2478	4716	1530	5551	35330	351213	10239	7181	58841	9104	11483	15412	20500	38089	6583	77253	618	1967	1519	410	90	9979	13431	3448	308	4606	85	124	1927	1015	941	395	382	36282	4424	3751	1898	691	1642	138754	235	38233
6993	2100	80	7655	750	65186	6287	4144	1547	4220	1523	5878	50428	364896	7096	7132	89899	10273	15686	12285	10731	27034	6410	85243	515	1504	1185	419	149	7392	8731	2069	382	3441	96	108	1454	754	649	259	411	35873	5876	5532	3237	1031	1877	235847	685	63655
9007	3948	112	8454	5180	28619	10642	7795	2344	6363	1955	8683	44628	406711	14388	8666	119994	13319	9629	23923	27411	59440	11086	82622	3911	11819	9572	1618	644	19301	25330	7467	605	8304	42	233	5627	2797	2220	787	1318	43960	7473	5547	3258	1224	4384	621206	1468	190194
12249	5511	144	8497	1372	30284	11493	5900	2834	8100	3153	2974	72625	831848	14567	10571	98835	15559	30811	26954	40115	125944	15350	82036	293	1337	1545	474	211	9497	20159	7958	125	12068	63	77	3005	2126	1578	917	1673	68478	11129	10268	4099	3497	1803	216099	327	66628
4689	1486	53	3681	1200	10200	3521	2813	1405	2884	1124	2674	38932	371453	4983	5825	82618	4867	12899	21396	23813	53344	8532	88025	416	1370	1403	349	207	10561	15116	3960	514	6865	61	78	2012	1037	853	380	601	30606	4159	3832	1738	872	2757	188136	738	47531
6367	1844	63	7354	3024	77140	7247	4405	1342	3790	1232	4264	39277	351429	8749	6428	118686	14782	23384	20073	22745	52631	12557	84690	720	2298	1869	540	151	12728	15810	3981	580	6360	36	295	4708	2382	1885	654	2716	30510	4504	4468	2561	991	2047	186551	474	47632
4467	2179	21	8114	797	27661	9710	6564	2371	5241	1095	15532	54600	276971	14711	7108	126912	22567	8032	24500	24888	54143	17744	74922	2808	5655	3038	871	388	17643	11596	2205	292	7266	53	214	3813	1132	924	553	1052	45537	7689	6847	3953	1113	3312	343809	1837	64334
9346	3338	142	4018	2590	46365	8331	3681	2006	3941	1583	7793	99898	739050	14119	20637	156399	45757	29936	25420	27741	70318	14206	77881	163	675	662	163	105	2695	5360	2395	405	7014	83	146	2197	2904	2364	629	4246	32739	6395	5634	2953	1624	3285	200482	831	58238
6324	2558	62	4012	2000	16868	8092	6886	2436	5709	2032	4016	30052	216585	8680	6124	36836	16856	18186	24140	24391	52287	13546	72370	1746	3999	3241	921	464	18558	22030	5461	768	7866	68	136	4794	2570	2035	689	1042	24927	3492	2826	1694	623	4532	413507	989	84022
5797	2666	85	3473	1495	11407	5631	4089	2198	5418	1432	3623	55971	418327	12609	8230	79907	11938	8338	16054	17352	40055	9204	87847	244	1066	918	190	113	5057	6376	1583	186	6652	104	362	1174	495	465	270	507	59293	6394	5009	2969	1486	3125	288292	802	79240
9018	8364	197	4284	1894	24770	18315	6401	2756	7000	3271	5473	49110	557156	11803	5425	97556	6191	7928	14292	15750	41227	9716	94718	394	1379	1807	563	104	7646	15226	4932	660	4582	241	93	2417	1715	2185	606	289	41669	11694	12287	5468	708	2596	352937	980	80556
30948	5578	141	37927	5210	92468	13858	7100	2492	6992	2466	4670	43582	358814	8273	8146	80195	6317	9480	14959	15304	31115	5911	80088	1067	3073	2870	563	88	10464	15205	4574	898	3985	74	317	2082	941	836	609	588	45643	5297	3983	2772	1106	5586	629960	2287	185227
5355	2676	23	3995	1789	13975	8579	7268	2820	5577	1396	23158	45134	414153	20355	10386	130394	25524	10107	22909	28811	72563	19470	72584	2764	6744	3750	753	252	14167	10727	2121	323	10614	98	230	2948	1080	880	960	607	53191	7795	6860	4415	1577	2954	497470	993	101263
5826	1858	125	4099	1084	14016	6638	7136	3376	6094	2378	7063	76517	555007	20811	9988	113575	18948	16920	29118	33350	73213	14557	73651	316	1118	906	290	91	8315	9075	2179	166	9782	81	91	1979	804	683	338	425	76617	13056	9659	4382	2305	4472	398607	1499	102717
4268	1863	57	3146	1668	9446	4487	4062	2644	3987	1422	1999	45089	504761	8764	6187	100377	4440	9846	16589	16236	38672	10232	90283	234	970	724	79	180	3948	6234	1941	280	4601	86	67	1532	1025	789	203	270	35095	5199	4870	2487	1008	2893	255104	999	66860
4590	2347	18	3883	1263	11782	9451	9340	3225	8134	1070	5681	19680	255694	7420	4190	70347	11822	6203	26147	34004	77190	15801	68781	2885	8485	4760	948	1070	32745	25855	3863	450	8928	125	352	9090	2774	2284	860	1238	51514	6925	5091	2695	1750	3462	379414	1692	88285
5891	3073	29	5778	1041	24143	10184	4022	2245	4163	1089	3347	35751	328421	5219	9018	65851	4692	12865	9608	13677	31997	8260	83969	323	1373	983	249	179	7202	7849	1758	198	3681	104	169	1315	601	473	399	238	47555	6802	5989	3697	1121	1734	101570	174	23960
6385	3071	41	3515	1171	48886	14353	5256	2289	8546	1706	2687	14855	321816	5209	5408	42370	2774	8197	15510	22958	54657	8289	80239	1531	4913	3932	786	804	19189	24911	6562	622	5635	108	335	3090	1697	1344	717	1204	43451	5732	4639	2104	1062	2617	241653	577	66554
16152	5923	58	15681	929	84909	36389	9737	2902	5896	2022	7219	37299	483285	11280	5884	68477	9101	6423	19509	15743	50412	8343	79342	645	3859	3092	521	85	13778	17773	4399	280	6357	69	196	2127	1130	929	440	627	51542	4511	5725	2327	1110	3147	478815	1018	93675
5839	3196	43	4543	1050	35232	11872	359	2431	11520	1359	2161	31854	286471	4136	5596	60136	4302	9667	16029	21666	58762	7007	85795	402	1692	1361	399	90	12609	14008	3145	226	7883	16	269	2127	998	819	499	716	37991	3938	3706	1918	925	1816	133022	516	31312
9206	3570	59	5784	1571	24007	9437	6340	3308	5132	1794	2558	47567	444451	9745	8425	141814	5758	8987	18471	27783	77462	7813	77331	349	1742	1315	286	288	9315	11724	2935	446	7506	30	97	4699	2092	1701	628	635	51314	7405	5947	1642	1099	2859	321982	960	93725
7972	1738	71	12494	977	117638	6868	3252	1937	4255	1177	4920	40800	417069	13322	9425	83370	5802	7378	19544	28508	64142	12059	83600	553	2800	2642	664	318	15456	22366	5611	504	6442	131	244	2976	1563	1205	610	1148	51009	7195	5950	3185	1585	2533	251567	618	78075
5964	3211	104	4974	2976	14829	12967	549	2411	4872	2000	3939	23461	391995	8505	5823	54847	4494	7521	21213	19745	49962	9233	76405	1680	5728	4327	915	798	18686	25675	6668	454	4774	63	345	5078	3050	2468	809	702	45968	7494	6155	2662	912	2840	306794	483	94002
11079	7149	88	11032	1036	52201	40836	7855	1837	6022	1517	3813	35698	296132	7770	10042	79753	8116	13069	11850	10555	28381	7835	85646	240	715	688	215	190	5068	5762	1421	261	6022	93	74	1007	583	482	412	279	40552	3278	3301	2374	900	2267	157398	628	35240
6186	3197	83	5493	1305	13737	9722	4968	2051	5327	1527	6160	38986	401090	7897	7065	73890	8324	12886	21590	24320	50087	13281	74145	866	3800	2979	659	322	15522	18227	4873	363	7545	48	754	2494	1293	1037	441	461	47049	7856	6060	3261	1259	4572	555904	1900	145063
5958	1331	42	5064	739	29538	7399	4978	1022	19833	797	9318	39183	383955	13065	11218	93797	14223	6282	14262	14337	34175	5430	87092	989	2863	1843	377	390	7112	7460	1638	281	3900	52	196	1694	827	687	188	268	32518	3985	4074	1730	748	2215	279396	630	73808
4659	2123	46	3260	541	9860	8223	5298	2952	4453	1202	2874	42965	495746	6627	6300	80217	7159	9678	16654	17203	39101	9130	77163	611	2016	1364	281	150	8407	9892	2015	214	5237	107	194	1762	746	595	408	412	51814	5865	5033	3569	1375	2756	204858	514	61812
5996	2151	118	3466	2286	16245	10436	299	3123	7231	2284	5332	32338	356756	9559	3194	98709	10407	6983	23634	26970	52127	13580	73914	1316	3552	3464	988	1318	22047	31832	7921	870	8239	88	396	6354	3346	2669	2275	1701	52673	6480	5536	2965	1298	3928	380085	1318	98820
13957	6406	181	15549	3690	46245	19812	8297	3990	8866	2781	5326	46795	391776	13074	7711	96014	14949	16100	19390	21461	48301	12253	84661	941	2577	1758	317	357	12153	12459	2736	520	6723	68	42	2762	1367	988	1295	983	44574	5671	5021	3074	1233	2712	206124	595	50612
7072	3236	205	5763	2419	22080	6519	3489	1642	5399	1408	12498	69781	587155	25923	11580	156549	31738	27553	24537	24703	61301	14504	68132	469	1760	1466	458	467	11367	13665	3406	389	9445	22	111	4385	2173	1747	562	1419	60533	8620	6221	5373	2027	2357	179593	732	54740
5567	2588	77	5246	2223	18758	13000	4685	2261	5401	1732	6884	46965	564711	11858	9807	106530	10771	11045	18143	18651	51275	10025	85219	473	1435	1395	476	114	8964	12640	3193	330	4983	71	83	1898	1028	757	590	740	39905	5391	4748	2391	1150	2860	212761	852	62433
7305	3423	111	8180	1084	35677	18824	5420	3533	7059	2027	2110	39291	499092	7832	5195	86660	5185	10913	17311	20231	45798	10180	88375	187	1819	1744	288	233	7948	13629	4361	301	5179	69	172	2394	1648	1086	604	749	37500	5382	4468	2196	812	1915	214206	562	60973
6731	3107	76	6751	1790	29552	9355	6512	3172	5208	1930	4416	24688	300453	9738	4911	68594	9809	8659	28559	29976	64213	14367	80474	2692	6757	5341	1356	906	25522	34779	8655	1035	6993	91	486	5887	3450	2452	1834	1808	32646	5116	4261	1972	742	3709	440109	1161	114332
6203	2498	64	3436	1135	13300	7758	5803	3220	4776	1460	5061	22389	383635	12704	4093	88241	13997	11447	47194	43580	89681	23829	72497	1768	6112	5245	1509	1031	29438	35509	8417	1329	11869	125	166	14138	6835	8370	1270	1452	34057	6298	4910	3550	1002	3406	332369	1180	95605
5975	2975	37	4003	4695	11675	5885	3442	1296	3104	1504	4106	38567	442595	12795	13307	97308	12788	11757	14920	16213	38786	7400	87593	419	1813	1633	252	263	4293	7025	2361	352	4944	69	138	1379	1101	901	226	593	38420	5095	4111	2441	654	2717	326756	683	88051
8253	4400	98	8555	1037	32134	23256	11015	2892	10456	1805	17388	53615	371482	9802	8170	110054	18582	8360	21716	24685	66740	12201	71688	859	1809	1894	789	274	13090	11654	2256	225	6808	41	65	2802	1009	819	570	514	52999	6718	7616	3685	1430	2852	297593	1328	66475
9097	3748	94	7160	3196	22943	12394	6531	1450	6274	1973	10496	28480	227419	9827	5572	95572	11762	8665	12470	18267	33169	11294	88870	2254	5687	4300	904	360	13084	14816	3870	746	7792	130	73	4925	2604	2070	606	925	24238	2924	3211	2202	583	1314	161405	775	41900
8877	2968	87	9166	2970	47151	11951	5991	2452	4665	1762	2756	43811	483739	12669	6819	88666	10521	9093	25723	23372	60947	9708	76043	313	1139	1051	276	90	9217	15099	4220	574	8628	90	121	2268	1249	1027	644	933	49562	6298	5228	2428	681	3362	231290	712	75373
6206	2832	289	5096	2593	23551	7839	7305	3228	7482	2145	9221	83652	706434	14639	10562	201799	26802	37124	19167	24441	55090	14124	77215	535	2366	1545	293	308	13651	15767	3387	577	8531	78	213	5171	2085	1702	639	1688	33727	8416	7084	4186	852	3033	363115	1052	91875
6343	2358	56	3276	1212	10367	4307	5344	2904	5250	2685	4394	32290	343335	9194	5348	77487	8212	15192	18472	18977	45432	11790	85457	507	2055	2030	352	259	8523	16002	5654	482	7743	95	205	2565	1826	1480	373	747	36617	3476	3442	2340	809	2229	258801	700	62146
2381	1387	104	1889	1022	11434	3813	4906	3317	4756	1469	3180	25319	304369	9045	4626	66063	7902	10048	25411	22932	46349	13055	80665	1626	3590	3096	682	621	16797	22765	5878	881	5618	64	243	4429	2520	1604	355	741	32545	5187	4677	2423	573	4057	246587	744	69477
9418	3416	74	4104	1809	56009	11967	5785	2273	5661	2096	2193	32951	427775	8269	9458	61236	3999	9943	15990	17250	44890	9922	83245	300	1016	1143	428	172	7636	13761	4653	464	5757	100	196	1879	1218	977	313	554	50242	4974	4118	2337	1157	2217	165050	616	47608
15965	5135	132	15354	1401	41989	14991	6361	2211	5911	2199	2815	37414	460053	9693	5946	83438	5112	12239	18037	19689	47014	10770	78485	387	1817	1632	541	128	16173	23321	6090	801	6006	73	159	3298	2042	1655	787	738	54843	6146	5045	3047	800	1961	151244	416	44041
3991	1873	44	3858	916	13162	7720	7013	3173	5722	862	5853	83514	549119	10736	10299	168278	22604	17099	25178	22375	57648	13927	74103	218	1509	984	221	348	7819	7489	1368	103	6050	208	170	1613	757	615	257	336	73727	7794	6207	3785	1645	2928	270539	1087	74943
5861	3395	164	6512	1256	24093	12246	5979	2139	5278	1238	3607	38438	347350	8238	6719	108689	8539	8442	20276	19624	49814	11669	78276	340	1276	894	357	442	8410	9466	1851	188	6234	49	184	2418	1346	1099	601	609	54573	5098	4286	3021	1398	2248	142430	440	37019
7066	2713	55	4301	642	17194	11019	7205	2200	4455	1272	8999	39381	398217	10205	5686	71103	7929	12064	18942	20299	48266	10120	71039	1476	2549	2224	877	820	12919	17524	4365	368	6632	103	373	4929	3269	2608	1036	985	63584	4523	4992	2822	1279	2900	203827	785	42701
6865	2201	95	4557	1108	14396	8118	246	3185	5616	1981	4976	48693	392272	10140	5887	79456	7442	7634	21844	25359	66177	10488	85033	1014	2049	1663	501	287	12977	14567	3329	404	11156	57	69	2804	1360	1128	476	477	58672	10333	8626	4155	1123	3709	333730	1172	89714
10215	4405	122	10072	2323	33252	12260	7855	4259	8075	2807	5779	39279	335220	6852	5740	88950	9671	12340	23705	26092	51787	20643	83781	680	2577	2303	589	81	13409	16751	4067	315	129	58	86	2764	1425	1132	338	991	30642	5191	4852	3080	628	3067	300363	935	66012
4257	1895	93	2077	1843	10403	9134	5755	2918	4065	1479	3873	50009	476743	12265	7459	98780	28062	29146	19054	21525	54185	11744	74750	981	2330	1698	273	1324	7574	9241	2286	395	6954	83	142	2625	1219	1007	307	903	45016	5635	5004	3539	1369	2980	229600	425	66308
6981	2686	64	4724	937	16673	5964	4067	1650	4910	1890	3150	31757	261493	6473	5247	79529	4004	8688	14053	15065	34327	8818	82175	932	2534	2599	657	89	12986	21207	6380	656	5069	77	236	4816	3097	2403	857	753	47274	6466	5266	3748	968	1989	171438	393	38933
9890	2573	83	6342	1685	106275	9339	3961	3528	4435	1468	2910	28098	300982	5885	5141	62785	5661	6173	15068	16733	35774	9689	85744	446	1454	1330	293	90	9942	13407	3471	723	5037	62	246	3420	2055	1498	704	1460	44203	7077	5058	3322	1034	2526	273304	1264	76621
11215	5923	33	10026	1474	39240	22971	7030	2522	7036	2496	3348	46470	374866	6158	8137	102075	15861	25452	16208	17503	41342	14750	81747	442	1608	1778	682	145	10830	17471	5674	311	2240	88	149	3506	2309	1855	699	1810	39225	5351	4846	4421	1468	2895	279485	825	76141
4842	2032	73	4900	1716	12241	4057	4567	3383	4300	1654	1069	33522	513333	9846	6350	93456	5868	8780	23770	26619	59291	11233	83203	745	2805	2667	432	365	16926	25316	6868	1124	6742	70	128	4198	2620	1538	1365	651	47547	11032	8313	3550	1243	2910	343550	786	121171
6314	2764	77	8629	2238	60754	14369	4779	2279	5153	1343	5087	42057	420940	8806	6941	88937	9591	12547	19798	22317	48873	9582	84844	1365	5573	2949	439	553	17115	14079	2451	332	6064	72	1180	3244	1244	1087	515	912	38814	7005	5170	2806	1191	4502	504311	1347	131683
6341	2734	21	4010	1573	80770	14373	10361	2498	6709	1428	8681	42018	392860	9569	11329	67758	7359	8212	20513	22895	50026	8908	72870	842	2518	2090	570	535	15507	17894	3640	189	6663	118	80	2311	1098	952	588	516	43376	5036	4171	2018	805	2873	256440	696	66594
7856	2258	94	6701	1912	34604	12233	5448	2933	4943	1941	2692	30096	360232	7140	4542	73388	7255	15059	15828	15547	38008	11812	76629	574	2244	1829	472	322	14096	17959	4398	496	4738	50	139	3244	1902	1549	903	815	47790	5689	5003	3673	1430	2832	283492	923	86102
6455	2962	58	3640	2664	22676	6978	5762	3590	5977	2158	4784	69313	779707	19213	9142	125522	16258	20100	34548	34908	67936	14319	90346	4394	4980	16558	4239	2234	32816	40122	6924	842	9159	104	146	8196	4941	4097	333	1045	50985	11348	8278	5066	1342	3566	322403	901	111712
8176	2675	62	6184	2178	22569	15033	8918	3316	6896	1368	4690	11226	240946	5842	2601	37613	4541	6764	26488	27074	56806	14467	68949	3788	12473	7204	1238	2280	38813	34224	6466	289	7366	60	901	4695	2162	1770	1253	938	45673	5548	4179	2698	1207	4934	543070	1193	125626
3498	1828	93	2737	854	13126	6350	4835	2132	4152	1140	8712	37035	468909	26466	12052	81488	25661	14941	21782	25467	52180	10892	76862	1761	5184	3513	632	736	12661	13355	3747	727	6509	107	298	3200	1663	1393	633	598	46506	6795	5952	2561	797	2208	189408	652	58413
8434	4407	79	9629	2616	27640	16742	6311	3250	7465	1904	1042	23250	232865	5308	5953	7428	23036	19486	22851	29488	69781	14058	85570	1566	6039	4109	894	729	30223	31509	6457	589	8740	72	440	4754	2439	1679	1291	2730	42252	4317	3315	2039	1481	2053	207473	690	59472
6568	3974	90	4009	2024	20235	10269	6507	2910	5513	1674	2010	4228	96060	2623	914	17354	4981	7873	40583	45410	115482	27587	73024	7043	20523	16852	5078	2586	100943	136614	28841	2526	14662	635	2274	19347	8187	5924	3206	5600	28844	3661	3301	1908	714	2781	316162	889	76623
6999	2971	35	7691	857	29719	7125	294	2627	4904	1504	3265	38582	373144	7840	6175	135992	11791	15006	14771	15771	34059	6523	75967	485	2183	1517	263	270	13938	15366	3214	597	3961	49	197	5404	1972	1603	986	535	30449	4505	4304	2249	791	2925	182077	981	65458
4853	2484	15	3497	863	13977	7333	5256	2708	3852	1051	4056	29363	333594	5749	9311	56958	5108	10197	17796	21291	39990	10244	85765	903	2902	1842	316	105	10261	9926	2011	171	6000	48	341	1249	520	451	386	451	31859	4408	3846	2421	574	2930	184767	978	44010
11295	3317	69	6018	4510	23442	8751	9439	2959	5993	2316	2433	10147	243718	6678	1796	20962	4246	5008	49609	46037	78429	18895	69079	2267	7152	7278	1840	767	39125	61609	18313	1333	12284	213	573	7005	4600	3719	1686	1190	30428	4946	3778	1780	499	2652	318892	899	73344
5526	2198	66	4601	1310	18072	7552	3497	1664	3263	962	3411	32487	319781	6746	7743	48050	4940	6061	14533	17065	38516	8424	88029	732	1640	1082	320	189	9705	9837	2057	327	6478	105	72	1404	514	421	262	334	41871	4818	4219	2025	865	2080	152421	641	43411
3845	2397	53	3005	1249	9785	6009	4777	2726	6358	1715	5048	49129	433658	12833	7169	85330	9342	11241	20749	21300	47862	10857	77996	316	1155	992	368	216	7975	9523	2154	238	7918	46	86	1833	1008	791	460	360	39573	5562	4737	2338	843	3052	240514	914	62587
4580	1815	103	3586	1157	9477	4007	4975	2800	4951	1864	4760	34577	400948	7252	4550	80317	9229	7298	30760	35794	78583	12659	81158	1701	3935	3675	1210	615	23087	30165	8285	749	8760	115	271	5309	2988	2036	2026	812	44504	5561	5003	2182	742	2981	296833	988	98477
6067	3058	35	4460	1170	12848	6424	4531	2405	4483	2124	6127	46784	570841	9479	7453	64757	3507	6938	17184	19809	41456	10254	87486	620	1980	2527	559	109	8307	15617	5451	743	5730	50	351	1847	1287	1053	437	518	41422	4432	3747	1893	661	2526	238211	1023	65852
6369	2651	67	6093	1546	21830	11470	18485	4516	9415	2589	2752	24159	301609	8253	3575	56533	5995	13894	17502	20850	38294	15354	77035	953	5640	3060	522	579	28683	27265	4979	161	2120	66	216	4800	1985	1584	787	565	44894	5803	4487	3945	1238	2350	229119	1456	69489
7048	4807	63	4796	1898	26796	16572	5113	1787	5491	1229	5792	49250	312721	8803	9443	93138	7166	18968	10075	9366	23333	6226	40995	55	1844	173	35	1	11201	10131	3162	428	2531	94	262	2150	1123	972	654	1476	38458	4331	3613	2100	866	1551	104959	314	18892
11577	4548	72	13408	1685	123132	24709	7461	3130	8020	1926	5250	44563	430941	12160	8000	153767	15009	17345	21489	21444	50408	10590	80353	656	3097	2243	722	562	18782	18559	3759	533	5590	123	439	4343	1815	1330	435	1168	44993	7224	5875	3043	1333	3096	184889	896	49572
4098	995	36	1822	776	20531	4165	6031	1695	23543	1221	4477	60064	721287	16789	7071	82285	9095	9869	25099	24003	52145	11228	80861	649	1897	2079	665	88	12711	23783	7186	1163	6107	88	143	3669	2747	2241	623	1157	31194	5545	4869	2909	833	2806	288348	879	93418
13484	5701	141	8275	3067	82727	14155	6543	1676	8502	2315	7529	34934	359323	9834	6621	91954	10078	14561	25310	22777	51402	15064	78537	1104	3385	3431	1207	324	17135	24980	6863	609	8551	63	128	4741	2986	2077	559	2309	24873	3443	3105	2261	792	1759	157571	513	32728
4430	1335	33	7542	1062	30701	548	3521	2041	6381	1314	3384	28024	295336	8378	7073	63419	6058	7901	17993	16236	34777	11437	88984	497	1250	995	195	282	12799	12228	1877	130	6257	11	49	1549	461	471	716	278	34104	3435	3480	2649	746	2092	131346	483	48722
12205	5625	75	7601	2834	104900	16146	6696	2930	8520	2618	2751	27132	301153	6206	4680	48140	3666	8538	14822	16612	32728	7741	88318	495	3083	2250	313	267	13526	14486	3013	231	3652	75	556	2175	1136	1182	289	532	39932	3531	2820	1630	784	2921	311565	1111	79674
4065	1455	133	1264	2255	5585	1889	3115	1338	2873	1664	4038	39239	346101	7656	4272	79262	4630	15194	11266	15771	37236	6052	78644	606	2457	2858	514	600	10043	21617	8867	804	4033	97	139	3268	3181	2547	592	957	61569	7286	5539	4498	1875	2237	186653	352	44648
6348	3029	42	3362	1874	67373	8307	4551	2106	3689	1164	8555	46044	590882	17428	10875	84453	12772	9485	22162	23716	49257	10806	77965	934	3099	2560	586	448	12649	16488	4427	196	5839	71	209	2391	1276	1346	453	613	29685	7051	5886	2827	531	3050	220586	836	64942
10626	3085	56	8183	1469	33740	10935	8328	1953	5232	1116	7796	17877	184703	4821	2433	57097	3227	7236	22551	18995	48315	15162	66831	3403	11192	6005	1562	671	44352	34435	6000	461	6378	312	860	6756	2190	1772	1845	2723	34653	4313	3681	2471	1030	2883	434623	1079	58480
6880	3642	72	5118	2985	24069	12689	6642	3454	7444	1685	7484	33793	349029	14254	7598	64520	9116	15361	26290	28499	63214	15341	73043	1536	4793	3365	814	853	23635	23124	5143	283	8563	81	228	2876	1360	1046	377	639	45136	7622	6199	3169	1378	2584	243576	814	65952
4793	2019	74	4646	480	15703	6338	6197	1568	5103	1228	8436	28150	167904	6653	4398	55530	26016	17082	22577	25745	43596	12780	73038	3046	5889	4869	1485	88	25245	30242	6289	649	6756	88	231	9075	4111	3356	1271	3582	29835	3244	3455	2093	846	2929	243256	735	43772
11513	6225	110	8873	1555	182136	20034	7439	2681	6392	1817	4952	35053	408698	8760	6865	68170	8004	12763	24039	25710	53922	10523	81061	575	2088	2090	536	65	10499	16129	4700	343	6221	69	193	1952	1124	1101	310	853	29600	6052	5508	3155	550	1293	140376	380	39225
8614	3499	54	10762	880	36362	15211	8315	1919	4636	1082	6726	32193	277382	8088	5789	124867	11671	11105	18103	20574	44560	11431	76645	1144	3325	1909	744	322	18013	15142	2948	418	7494	151	227	3807	1566	1263	528	529	41287	3741	3038	1954	692	2482	216798	746	48075
5614	2431	26	3744	1703	11370	5333	3848	1749	4632	1675	2279	29829	269609	6226	4445	53562	4672	6769	13342	12222	24523	7110	85800	485	1345	1279	316	179	5276	9796	3062	347	3541	60	108	1525	824	698	260	385	43841	3063	2569	2010	993	2739	175434	741	42575
6990	3698	37	5378	1372	16691	9183	3620	3166	7760	2583	1342	37184	422249	6028	4564	66463	3043	10712	12665	28164	75054	5304	90825	136	1067	992	154	88	10750	15701	4254	244	1499	113	261	1702	1085	873	348	397	56107	8216	6356	1374	1362	1470	180586	554	57996
6580	5360	107	6639	1387	80021	14928	5756	2357	5813	1838	7658	60016	520478	24340	11343	130132	15623	12492	14290	15014	36830	6467	86278	248	1529	1160	150	75	5316	6424	1689	251	3525	45	265	1846	960	741	351	489	41705	7357	5520	2594	930	2214	229197	574	67319
4221	2264	93	5007	1031	47393	10877	4324	2157	4462	1374	8217	59347	452276	16501	8306	90996	16243	17356	17238	21364	61279	9597	80671	1177	2387	2320	926	97	13387	18084	4992	547	5558	88	287	4587	2222	1711	692	867	47111	5716	5409	3082	1984	2017	254205	635	57873
3279	1692	49	1810	1300	7094	3162	4363	1313	3407	1609	2840	35911	303812	6602	4948	68043	5020	6682	13589	13605	28865	6031	90357	317	986	972	140	43	5524	7756	2214	295	3439	73	67	1632	769	625	397	292	36358	4350	3609	1655	620	3227	277427	815	62527
6172	3000	86	3457	1700	19248	6682	6146	3014	6650	2314	3934	48139	582631	8992	11846	97887	12131	23505	21451	23006	50706	16267	75142	1964	2496	5058	1246	424	14921	18991	3499	268	6997	44	210	3528	1700	1068	383	781	50104	7762	5748	3723	1465	3849	296052	492	67097
9730	4020	108	3114	2185	15048	6816	5442	1993	5277	2372	2765	41000	397193	6508	5576	76103	4116	11572	11617	11468	24628	7448	87844	380	1810	1981	354	89	5851	11039	3750	504	2892	121	157	1297	963	781	438	459	40237	3186	2931	2234	1326	2605	393633	757	123081
7904	4432	62	4455	1293	24589	12221	5388	2677	6105	1763	4197	53532	570727	12184	10347	126440	10387	14159	19384	19091	50060	9074	81406	298	1146	1042	192	205	6837	9036	2276	280	5648	48	245	2317	1020	838	431	461	37152	5063	4906	2383	671	1920	161499	432	51426
8567	3498	57	5348	2999	23646	9700	7136	2530	4392	1909	4149	13719	279735	7993	3159	26435	12409	9773	35864	36498	74722	17877	63767	3609	8471	8458	1936	1152	34000	58049	17937	2011	11111	193	407	9372	6025	4903	809	2972	35665	5738	5099	2836	735	2770	256749	515	67216
9539	4740	205	5754	2485	124919	12080	5753	2501	5800	2185	10255	55608	410548	12694	5853	76946	10452	5273	16129	17941	46185	13761	84985	632	2076	2427	839	299	13230	21990	6395	500	7306	81	110	4572	2659	2657	672	1134	33962	6940	7039	3770	891	2394	321665	1235	69912
7378	4048	42	5791	1607	29754	12642	6910	2985	6118	1806	5064	53296	580915	16563	10815	149250	17024	16170	21867	23046	47908	10864	75963	479	2325	1729	303	198	9879	12120	2907	502	6354	119	84	2859	1445	1207	451	732	72509	10215	7175	4038	1990	3420	264985	801	82761
5929	2767	38	3603	1763	88940	8654	6031	1928	5292	1657	7486	40316	237356	11924	5446	98456	16344	16257	25843	29132	61808	17482	76801	2869	4834	4434	1374	556	18919	20731	4922	1695	9264	116	269	7395	3609	3896	573	1781	39507	5685	4994	3075	1554	2008	220451	661	55962
6330	1747	44	5117	964	20251	9612	5605	2431	4994	1043	6618	35865	336048	8419	10592	85571	10026	12388	24451	24837	46886	13131	77125	1380	3041	2091	562	301	13104	12246	2448	285	7956	127	243	2264	899	716	359	699	24148	5361	4120	2515	365	3315	176609	523	44704
7429	4386	59	3740	1930	19625	14379	6257	2791	7774	1772	3908	40293	437740	9104	7461	93013	7956	9771	21592	17881	46618	10609	72483	591	1504	1397	518	1	10271	12564	3236	299	6307	70	142	1950	1005	818	510	566	58267	5400	4284	2784	943	3058	205237	836	72438
11990	10017	96	7097	2770	36107	28272	5590	2581	7015	2636	7595	54725	502474	14463	7386	79456	9480	9197	9760	22384	50163	12514	85594	367	1347	1413	323	163	7900	11241	3218	298	6372	145	250	1754	676	984	297	459	51564	4827	4674	2391	1661	3619	216675	712	46838
5005	2214	18	3366	1379	15955	7362	5981	2206	4087	1285	6517	44937	388946	9749	8908	100479	13282	17899	19183	19951	46338	11805	79517	664	1836	1556	469	164	7623	9542	2498	370	7174	46	162	1817	1036	833	263	850	33830	5254	4025	2623	1041	2586	177203	552	33111
8094	4396	119	5424	1457	25866	11137	5376	2662	7349	2250	5616	61327	594538	13187	11331	73286	9610	14962	14681	18079	53952	10252	76905	158	956	859	257	52	6153	7571	1931	145	6410	68	138	2416	1407	1145	663	1890	41692	7471	7154	3556	1191	1886	193363	557	48751
4635	2197	33	3911	1866	12548	5134	260	2102	3957	945	2485	64666	536795	10385	14168	139655	13373	14266	16144	21733	62879	6869	85268	249	980	716	166	193	7023	6641	1341	167	6140	67	97	1804	832	694	359	295	70916	8218	6808	2276	1387	1273	82005	241	20737
9468	3856	69	10954	1258	208207	20386	5937	2626	5122	1304	5261	46981	367925	12694	8670	109575	17056	10931	26784	24499	59224	14962	83411	485	1736	1330	380	183	8928	9862	2199	380	7906	51	124	3276	1511	1671	607	567	53729	4171	3372	2269	1472	2671	196663	559	49175
3012	2511	63	1548	403	8088	5394	5362	3343	6589	1846	3224	45244	444275	8444	5753	121627	17468	21760	20505	21930	50397	14096	82603	238	1366	1153	307	78	8300	11457	2922	230	7720	91	104	2393	1239	1047	199	787	50631	5921	4758	3059	1742	1619	178451	705	59795
6407	3193	62	6905	905	19807	11185	6410	2399	4925	1568	3463	56893	517006	11254	8553	123676	15312	23686	21067	18606	43528	10373	76893	221	992	835	214	221	6108	7754	1863	204	3248	60	66	1620	836	661	139	346	41963	6017	4864	3336	942	2901	209495	580	65869
9451	2960	74	18519	1948	68881	12069	3818	1809	4337	1210	11836	35952	295325	11067	5815	67976	13060	14359	10977	11802	26880	7446	73810	1281	2585	2251	702	292	10679	12591	3376	534	4866	68	97	3561	1669	1224	437	1990	30828	6467	5557	4600	1454	3060	165150	868	30487
8887	6313	74	7933	1762	37704	17987	6183	2847	7406	2020	8902	49461	344581	12968	8721	115287	16506	12127	20172	20192	37309	12245	87773	745	1653	1245	513	332	10809	10734	2605	444	163	37	120	2923	1513	1116	194	484	41981	6223	4873	3532	1010	2406	199336	692	60167
4763	1896	95	4848	1313	12012	3184	5014	2364	6152	1793	4488	27427	365198	10753	4109	48739	9099	13685	32685	35736	80858	16943	68206	2523	6825	7175	2721	4047	41785	58294	13573	1246	9707	161	262	8637	4359	3579	1390	2686	43155	5959	4999	2596	1454	2708	247591	1134	96518
6538	2985	74	5751	1114	23895	10156	6598	2543	4157	1193	7429	42594	343469	8993	8016	106299	9430	9686	15280	20242	45290	11867	82499	296	1623	1100	122	204	5551	5562	1513	197	7464	77	127	2099	989	814	478	459	37708	6937	7276	3689	947	971	119771	331	25970
8733	3770	95	5260	2498	114402	11559	7290	2333	7553	2363	2767	28514	338178	6842	5363	61994	3345	14009	15867	15659	37625	10937	85421	539	2242	2360	522	271	12635	21426	6713	805	5728	52	366	2633	1629	1381	639	852	45259	5621	4620	2431	672	1335	105726	193	26324
3422	1203	74	3665	962	13846	6182	6663	2718	4465	961	7906	37199	299020	11602	5707	106017	31263	24055	21374	20526	39625	9427	73414	1332	3552	2165	484	179	12946	11562	2160	443	4818	114	122	2799	1474	1217	824	874	30240	7153	6084	3218	761	3027	165485	987	38773
3230	1410	100	1270	633	3528	3162	4223	2068	3447	2123	1796	19235	239425	2806	2912	47412	3826	5408	28297	39202	79790	13486	76975	1272	3181	3997	973	418	12342	25661	9975	1153	11936	104	132	5847	4095	3439	915	816	50377	3919	3585	1293	744	2736	257636	514	82289
6764	3062	32	8246	1038	29389	9092	4774	1666	4251	1315	4385	32767	234368	7773	5007	89473	7747	9780	21248	22030	52423	13200	80258	2262	6759	4930	1014	813	23009	25757	5412	862	6069	69	313	9029	4398	3499	566	1467	47594	5506	4546	3097	1132	4013	413057	1322	103883
8958	3550	79	8426	2201	33371	10571	6543	2374	5347	1454	10477	44937	222981	5835	5786	14198	21136	14688	25908	25448	54532	15857	70678	3526	7851	6377	2275	503	27924	31076	7102	1107	7843	69	525	9140	4666	3772	1970	9998	17293	3467	3417	1686	443	3151	287754	1134	49624
9487	3510	74	7253	2101	46412	26699	5791	2675	6331	1441	3292	21810	325915	6840	4579	52325	9086	12238	16702	17422	38195	10201	80779	427	1853	1373	358	206	12880	12501	2562	269	7694	65	119	1541	600	493	771	418	36200	3703	3074	1913	547	1936	164741	644	42664
6289	2511	100	1927	2690	23590	11055	5964	2370	10751	2101	4827	26915	345932	8551	5498	50618	8521	7245	19491	23386	54880	11407	78064	1005	1925	1817	642	286	11886	17614	5200	451	8536	72	267	2766	1586	1240	1058	602	55304	6074	4865	2341	1211	3120	178121	658	50686
6004	2139	88	5228	1183	14792	3128	5536	2489	3128	1451	2664	15169	280805	8223	2868	39971	4336	5360	30048	35121	65132	11193	72820	792	4157	4128	511	128	16561	26516	9079	1468	6512	73	231	9207	6513	5339	569	940	43932	7307	5364	2636	1147	3990	323563	1181	87757
6620	3054	154	3472	2334	40015	8693	5288	2514	5479	2091	3167	31981	442680	7969	5932	69410	6146	8814	18773	17221	43346	10489	84843	778	3153	2907	465	52	10678	16388	5258	694	5175	107	247	2618	1611	1088	334	1208	36375	3488	2770	1615	794	3529	455300	929	106015
14496	7426	136	9503	3551	252906	18593	6527	2076	6669	2657	3894	40096	441748	11786	5209	76130	10435	14819	22492	21310	55635	13129	84310	686	2701	2453	540	168	14276	20057	5741	251	7288	71	367	2962	2002	2267	580	835	39664	8239	7777	3511	1092	2953	338211	784	75432
12215	4002	44	10530	1556	43704	17579	5384	2862	6544	2136	4799	41911	422616	8954	5252	76387	7546	8798	15573	15437	35922	11556	85020	471	1418	1237	483	159	7587	10912	3013	445	6553	83	148	2173	1251	953	641	474	53763	7404	6906	4990	1458	3367	223612	1180	66777
7857	1817	55	4327	2027	10699	4437	3230	1860	3161	2088	3188	32914	482711	10798	6502	75212	6112	9758	25741	27921	63849	10009	84890	551	1417	1711	368	218	7728	15886	6717	235	559	66	152	2273	2168	1761	420	805	42939	4608	3921	1724	980	2751	189815	532	47471
5445	2129	52	4275	2706	11134	5832	10308	2559	4148	1312	4642	43575	432040	19540	6342	105478	19432	12141	21584	22668	55684	11616	76423	559	2034	1708	418	420	12111	16202	4540	425	7916	36	115	2957	1704	1378	613	702	92809	5893	5219	3016	2017	1904	133603	502	38113
7270	2175	77	5073	2508	11213	4255	3215	2011	3986	1289	3545	39959	553808	11243	11417	122471	12581	17179	22295	25493	56613	8973	79122	187	1357	1120	200	280	5268	8660	2651	342	5116	59	224	1657	1056	917	214	282	35724	7931	6581	3356	937	1569	120255	370	39185
7353	2894	87	5565	2180	118919	9198	8281	3679	8234	2355	5458	22203	214328	6700	3208	53508	7497	7495	22202	23791	51790	15164	77705	3978	10075	7718	1916	807	34993	40540	9617	1366	8470	72	440	8599	4183	3012	559	2296	26679	5619	5660	3324	972	4269	676422	1720	140355
7035	4832	82	5605	2585	60237	12243	4409	2253	5388	2023	3036	42172	420995	9668	5051	99602	11578	14253	17272	18362	52717	12915	83845	192	1123	1048	302	95	7110	12082	3851	600	5875	52	119	2381	1631	1745	220	558	55714	5925	4580	3398	1704	1786	201020	768	53285
4528	2845	46	2920	1034	15006	7825	7289	2258	6277	1943	4285	50914	474419	10119	7979	116340	10726	14265	20737	19922	47089	11167	75466	529	2133	1744	572	273	9765	15466	4464	560	5362	68	275	2402	1941	1588	453	484	48944	5459	5681	2933	1250	3272	299966	955	72036
4759	1690	16	1976	1292	7819	3662	3204	1683	3304	1800	1594	28228	361811	8225	5473	48174	3766	5429	12735	13286	30834	7341	92706	167	968	939	233	30	5290	8473	2798	298	4485	92	90	870	746	630	288	316	42458	3874	3239	1727	733	2164	153988	669	47985
7358	4446	21	5605	1357	21009	8242	4607	1675	6940	1947	3756	57276	423507	9104	8656	74284	5714	10648	12922	13216	33076	9953	82517	355	1857	1453	343	272	17245	15492	3010	237	4452	167	57	2187	603	564	466	308	43221	4914	4283	3023	1360	3031	255846	900	59848
7535	3544	81	9347	856	20162	9785	5783	2566	5931	2081	2306	39761	351527	9851	4698	89462	7754	9945	23186	20808	43698	11163	55684	486	2054	2141	563	292	11775	18772	5041	239	6066	49	104	3548	1988	1354	1800	564	44557	4739	4630	2951	981	2101	175524	406	45618
4233	1475	86	5275	974	20310	13658	4663	2048	3805	851	12284	46642	398087	10269	5763	84644	17318	14029	18730	21862	49383	11411	86327	1416	2641	2185	653	511	13534	12625	2505	215	5730	51	155	2264	1021	991	703	1268	37007	3656	3410	2078	1194	2547	240620	826	63509
6407	2642	88	3980	647	10609	6921	282	1965	4531	1744	4007	40095	457917	10813	6911	69153	5526	7909	18235	27216	75545	7688	76520	949	3882	3342	919	395	22208	28413	7005	397	10269	66	368	3233	1768	1415	684	676	50626	6743	4615	2748	1624	3977	507972	1159	144817
9262	4078	83	7714	2809	27107	9153	4798	2794	5252	2111	3548	33406	527182	8223	5458	88710	7696	21085	27016	24217	49217	12762	71821	634	2310	2571	716	154	13740	24526	7642	886	7231	88	203	2564	2005	1619	370	1128	37509	6315	4523	3353	1081	3033	269425	906	86586
3503	1632	51	3423	802	15806	3911	3426	1785	3399	1238	5242	29960	419739	11421	5139	69845	10211	6973	20262	20813	47566	8762	81435	643	2431	2187	380	460	10349	13861	3890	346	4912	44	218	3566	2165	1679	749	787	36033	7964	6092	3050	802	2301	248432	1043	81764
13043	5377	118	12706	1629	130034	19498	7138	2565	8108	2170	6456	34781	370413	6904	4543	76036	5742	8844	20852	24833	66839	9153	84204	1147	3768	3344	937	438	23081	27988	6163	259	6738	55	636	3592	1608	1791	511	1340	45285	5811	5516	2770	1649	2790	257562	879	53092
4122	2056	88	3118	1160	11834	6804	6224	1897	4950	1307	4587	25886	153995	9102	6892	79778	16826	16901	18513	19846	44060	21920	76821	3367	11147	5604	1084	827	31346	23680	4145	885	230	124	235	7219	2459	1900	772	1318	36511	4979	5465	4472	1262	3273	566438	1581	115796
7269	3290	33	4181	2643	13249	6708	4331	1877	4253	1372	1424	16068	325009	5765	2781	39322	2535	4787	19350	22799	54952	8135	87294	509	2354	2314	468	64	17221	26529	8338	1004	8154	59	167	4545	3294	2672	557	959	48313	5877	4579	1633	936	1556	158983	295	45189
7588	2967	117	5354	1103	19249	7690	3715	1495	3818	1164	2512	25715	380817	5426	6486	90147	3931	16263	12015	10787	29369	5273	80643	435	1694	1496	343	51	9449	13044	3517	178	2876	62	241	1896	1203	978	458	372	54872	6214	4524	2820	797	1582	108611	199	21477
5914	3089	114	4114	800	17406	8646	4909	2376	5927	2066	2331	30565	306417	6133	5179	56287	6407	5910	20226	21929	48923	9380	86754	560	1639	1590	451	185	11373	16080	4418	381	6400	67	89	2421	1386	953	993	447	43733	5027	4972	2171	1307	3311	221369	682	57985
7743	3417	57	3477	2518	16366	9138	6461	2393	6375	2076	6703	22794	245293	6557	5352	64196	7156	6433	26892	32045	69698	12912	90243	2430	7017	5365	1564	758	31551	32216	7177	560	8811	110	259	3943	1699	1424	877	999	35489	6341	5042	2272	689	2082	305572	978	68510
7974	2765	163	6664	951	81584	12806	7717	3345	9764	1914	5265	29340	222356	6283	4061	61091	10260	10765	19471	22716	63280	17107	82057	1618	5720	3492	635	569	28655	22855	3741	196	9089	81	543	3507	1442	1128	986	2670	22126	2830	3374	1988	869	3560	480814	1207	114923
4668	1652	94	3726	2317	9005	4195	3607	1473	3648	1156	2668	27998	221692	9230	4797	57784	5620	8707	9937	12835	21581	6767	87609	721	1646	1561	538	81	9553	13046	3435	379	2733	125	88	2950	1745	1411	569	516	44601	4556	3324	2663	718	1958	141837	388	29940
6730	1986	100	5105	1041	17462	7652	5950	1900	4573	1276	5590	30889	305403	9505	6540	107315	11768	11329	27224	34003	82175	8288	72092	1878	4297	3340	840	808	16207	18730	4368	455	10094	151	268	5704	2856	2324	922	746	32320	7143	6706	1783	533	4609	485302	970	111714
7924	2543	246	4209	3710	44664	11784	6574	4066	5611	2381	2038	16313	206022	5308	2351	43663	8062	9539	48425	50846	109469	17041	73809	7116	15386	14796	3139	3159	52676	85799	26506	5885	12632	91	1158	28979	18851	20093	1213	3191	21715	4557	4030	2149	757	5300	820657	1923	207969
5755	2485	61	4927	1035	17828	5486	7211	2808	7082	1843	5756	66034	452889	11092	9183	129627	21042	29967	14370	15755	36438	8826	68777	525	1740	1544	524	307	10438	12140	2790	254	6106	54	209	2102	997	832	512	760	30811	5887	5370	3299	1412	3358	246453	1364	64319
5532	1808	89	3752	1809	14118	4689	3404	1557	2328	1055	6846	57003	500448	14111	10079	123138	10150	16278	15158	17651	34115	5572	78361	425	1339	1398	212	1472	4494	7558	2535	250	3612	54	89	1888	2013	1615	296	518	38077	4317	3498	1842	746	2329	157007	641	35120
6648	2722	66	5282	1533	23789	8914	6613	3140	5457	1507	3805	27656	393408	9330	5035	102617	11046	12468	22234	26954	65904	10321	77565	543	2849	2006	594	128	12952	16448	3801	480	6168	34	200	3459	1865	1500	420	1101	45418	8230	7224	3210	995	2548	206010	862	52590
5338	2233	147	4890	1210	11822	7118	4521	2477	4278	1829	5116	49127	457079	10805	6320	76222	8520	12099	23771	23490	68599	11527	91337	673	1800	1635	414	272	11210	13688	3759	467	6996	151	235	2399	1154	817	216	839	47874	7813	6804	3460	1172	4158	286885	1518	67153
6983	3462	73	2874	2017	10749	5980	4491	2354	5246	1949	2385	32809	537499	10823	4531	80128	7925	11567	19327	20269	48311	14330	82496	449	2263	2167	574	407	13441	25565	9834	986	8595	80	166	4122	3200	3911	659	650	66572	9230	7611	7052	2171	2260	231357	559	78303
6224	2218	62	2750	1553	35982	8944	176	1291	3495	1282	3269	42707	451177	11115	9599	85006	8830	11018	18191	21798	53046	9132	79880	360	1149	1420	426	250	5983	11476	3991	248	7230	73	126	1769	1539	1077	254	694	59292	5308	4063	2857	779	1975	167890	297	60347
3355	2675	49	2986	313	17420	8711	4164	2759	5067	1360	6132	43759	398258	8768	6725	89861	16545	14434	22336	32163	79229	13706	80788	630	1897	1559	500	314	12625	16055	3965	452	11734	70	189	2458	1498	1290	529	807	34476	8827	7535	2708	756	1638	205150	860	63501
10981	3976	61	5673	3859	73538	21855	21073	5837	10344	2719	3154	5902	228562	5542	1785	20746	8527	7165	53154	65376	120905	20460	59859	8778	27301	19432	2723	4792	68138	77115	19968	1758	12934	263	1218	23411	12468	10060	1525	3220	59351	9880	6753	2998	1364	4832	731272	1489	240031
13114	5436	93	9646	2207	55538	13660	5568	2382	4827	1817	4107	49939	564441	15991	10215	122700	10953	9977	23942	24908	50405	10579	76847	347	1535	1528	305	126	7641	13933	4969	428	7156	59	35	2552	1470	1173	388	700	52032	6465	4634	2942	1180	3177	172442	381	53619
10761	5017	16	12924	926	42106	20823	7708	2765	7776	2114	3961	32953	342893	8805	4035	77732	8279	7149	19085	17274	55080	11433	77061	680	2418	1874	920	567	18894	21077	4354	330	7329	68	165	4559	1905	1555	781	988	49143	5164	5156	2469	1062	1862	207177	847	55134
9004	7689	110	7164	1442	28723	17106	6952	2388	8297	2345	6612	60504	418843	7501	8566	114002	7221	12869	14331	13437	35870	8403	79083	144	1079	838	178	804	4271	5552	1715	110	5025	38	54	1821	780	690	445	433	45715	6969	5946	3952	1075	2248	210032	894	38875
11115	3796	55	7495	2101	41366	13944	3631	2239	5760	1567	3513	39687	498537	11706	4707	109494	8660	13534	19971	20630	48506	12819	77757	296	1838	1664	389	226	10111	13720	3511	464	6188	113	354	2378	1265	904	364	677	32301	4366	3201	2338	609	1994	226724	555	76624
9593	3826	91	4332	2412	18121	7997	5455	1717	4686	1696	1235	7826	250933	5037	2280	35544	3280	4204	22381	24129	52202	9120	78212	1187	5292	4227	842	635	25699	35110	8767	537	6374	94	387	4440	2454	1964	451	923	36844	4469	3335	1215	802	2785	248329	775	68412
10984	4184	298	7680	2527	30689	11794	9045	3235	7509	2590	3197	49303	496589	11408	6733	118412	21321	26363	14945	15967	36514	10050	74030	268	1127	1084	338	265	6029	9784	3427	201	5893	134	97	2371	1363	1123	544	703	60321	7995	8043	6668	1894	2946	252002	504	73206
5105	2658	61	2562	1490	11805	5535	4118	2840	5216	2027	1798	48264	618648	13107	8246	110488	7210	7563	15128	24755	58635	8834	94911	277	1159	1003	187	240	7547	11111	2826	438	6349	54	63	2171	1171	889	354	345	51890	6856	4853	1547	983	2494	248384	805	79860
2545	972	45	1431	362	8509	389	1787	1074	1626	564	9945	32442	216711	16283	5256	68259	9849	3182	18959	23946	62349	5223	79869	1164	2673	1672	269	293	6922	5140	923	720	5188	64	162	4177	1500	1069	332	402	33721	5445	4740	1554	920	2125	173952	901	37558
5786	2597	48	3096	2086	14765	8956	3863	1973	3920	1821	4265	29600	311547	9185	7552	66740	10787	6499	15756	15075	39086	8432	88254	537	1420	1016	220	271	5118	5924	1541	400	2271	93	136	1575	871	730	197	450	30718	5210	4676	2632	889	2071	183852	948	45897
8137	3906	94	5258	3879	28499	15181	5904	3329	6737	2625	1906	29057	303091	9145	4239	58606	6411	9032	19145	22793	50043	10571	82945	396	1721	1911	220	61	9433	16844	5175	540	5416	95	295	4002	3114	3422	466	1708	42845	5094	4042	3095	1134	2405	230875	529	57226
7058	4907	88	5240	998	14317	5293	4313	1933	6994	2803	3468	44488	406444	6340	5330	71634	4751	20209	10728	14385	35776	11271	78491	338	1934	1814	494	147	11048	17222	4721	446	7000	79	420	1829	1169	956	605	551	46688	4132	3931	3343	1450	2173	251911	1058	65008
5865	2436	54	4492	1070	25669	735	350	1692	6126	1833	7866	34477	387787	8669	4995	53648	7755	19841	15056	15646	32035	13826	72971	1083	2961	3104	1157	130	14766	19897	5656	721	9085	100	678	2426	1529	1215	844	478	31983	3894	3515	3400	1307	4512	529441	1737	142730
6239	3470	145	5641	2257	47036	12461	5404	1753	5414	1499	7466	21818	238140	10323	4035	66662	10278	7501	27655	26037	51017	16307	79622	4150	10784	8119	1902	672	27925	29296	6589	836	6460	82	778	6688	2881	2221	792	1288	40713	5438	4701	2538	798	3392	543497	1081	125576
12374	5262	129	5527	2317	25060	19493	5391	2977	6100	2554	4063	48866	591386	10633	9563	134600	12132	14231	25637	27449	63578	15055	87118	301	1433	1274	270	188	6948	11596	3740	293	7698	115	133	2425	1829	1953	332	549	48579	8036	7211	3822	1525	2159	194436	621	53689
10388	2047	76	7888	2092	147796	6995	6125	2685	6467	1844	3738	30810	409268	9192	4355	70783	7731	13215	27760	33005	78574	13244	74726	1377	4725	4582	1558	541	28919	39811	10765	1610	6734	109	93	8127	4452	5116	661	1847	35004	9050	7190	3565	1195	2360	244931	451	67816
5193	2499	70	2768	1991	13125	6872	5937	2307	5171	1692	5203	20395	188342	5807	3417	21279	12321	11353	30406	30705	63213	17911	75050	2941	6729	5352	1768	584	24695	31160	7880	769	13555	71	249	3479	2291	1768	1387	2020	28263	3683	3841	2251	584	1880	243447	674	62039
11346	4047	48	9759	1295	40086	24976	9747	1892	6362	1531	8242	39771	349655	7920	9046	75218	7929	10273	13981	14991	34857	6820	83083	1014	2950	2050	334	333	6726	7240	1603	196	4732	80	683	1665	838	706	266	489	43481	4399	3759	1814	1190	3460	378749	680	79357
10919	3488	31	9294	3511	113511	12067	5595	3036	5308	1770	1609	13446	216548	5600	1646	54652	5654	7689	22370	23437	48326	13536	83641	1504	4397	4325	807	645	25375	38396	11053	2298	5372	64	473	9064	6078	4209	556	3276	27170	3890	3570	1883	728	2225	225338	619	45999
7740	3356	73	4923	2733	24665	7547	241	2893	6669	2362	1993	32544	396439	7150	4668	80388	4996	8714	25762	25544	53564	10679	82642	490	2419	2139	401	135	11703	17670	4385	515	6399	68	98	2207	1393	1138	483	504	37583	7720	6794	2708	727	3304	322061	1320	104714
3546	1186	58	3350	756	6295	808	4915	1413	4022	1512	5698	20852	152831	7880	3353	33745	5758	8385	22721	27455	55594	10259	71568	3407	7529	5097	1981	650	35073	33628	6940	1373	8531	40	84	8551	4018	3193	1205	608	25869	5275	4637	1916	536	3475	351223	1409	79843
7430	2916	47	5613	2233	32771	8349	275	2605	6484	1677	6221	42849	372156	14377	6273	104793	12759	12065	22990	28263	61141	10943	69379	1564	4629	3484	926	3403	24579	28006	6201	623	6824	86	146	4574	1925	1551	740	802	44650	6255	4921	2351	1645	4291	352055	1566	90670
3780	1637	94	2364	1701	12251	6191	3880	1840	3852	1296	3444	35821	317405	8581	6917	82608	10833	10312	14802	16761	32895	6769	83110	999	1989	1515	349	255	9179	10348	2422	473	4989	45	135	2917	1206	1036	232	557	41681	6133	5094	2655	985	3329	217884	1271	59008
5554	3035	55	4296	1724	12494	8555	6741	2984	5647	2182	2162	20075	387281	7859	3293	44887	5646	11134	29726	28864	64255	17445	84448	1295	3713	3774	798	482	26253	43206	13155	1257	5820	33	282	3646	2667	2143	1080	1216	41834	5577	4843	3268	504	2328	268984	714	77917
10602	3474	60	7952	2699	46123	12568	5757	2135	4789	1997	2209	45075	453032	8787	6881	71784	6594	9724	20745	21535	42650	3285	76482	433	1113	1362	306	432	7700	15132	5095	1005	6779	13	157	2619	1921	1587	678	601	90719	9068	6896	4151	1768	3854	303176	754	81822
8078	2584	39	5985	2221	47693	356	4319	2224	4661	1293	3223	24000	366343	8785	6201	81983	9553	8324	19224	21396	49723	12737	87810	757	1957	1612	365	67	10171	12348	3218	367	7143	100	214	2431	1294	906	541	982	41005	6635	5512	3528	844	1995	200553	592	59103
6146	1794	182	7339	1467	28404	7108	4563	1904	6045	1678	2817	35235	375336	6564	5072	84171	6642	12109	12314	19166	38406	5830	85158	407	2216	1779	403	290	13542	17793	4598	599	4531	93	258	3785	2219	1581	370	1177	43700	3624	3149	2355	1266	3047	280887	1013	63229
6872	1550	70	5594	1525	21009	5020	515	1596	20857	1098	2968	30996	401632	8476	5710	66771	6501	11717	15793	18147	37755	6675	87392	462	1825	1479	250	389	11316	16190	4157	560	4675	78	101	4174	2626	2117	434	621	18903	2736	2727	1239	281	2072	142076	534	48275
3787	2927	66	2232	317	9831	4883	4989	1618	5235	1598	6433	35224	280528	9551	8991	112481	5869	12130	12213	19237	52747	7202	85756	1244	5281	4679	1139	309	21655	30034	7761	697	4924	108	567	5422	3053	2494	971	1258	48389	5774	4601	2515	1175	3227	496263	896	112625
7465	2910	54	10754	1719	58440	11134	4758	2674	5229	1840	2299	41248	416648	7104	6151	59692	4283	7378	13816	15958	34596	7204	89249	480	1572	1838	30	63	5784	10185	3217	475	4832	50	158	1331	819	674	469	491	33601	4800	4429	2113	702	3227	341619	1181	107443
6718	5049	140	5666	2522	23494	13704	6242	2297	6510	1628	4141	35010	338671	7478	8643	83899	8340	18185	11612	13226	22566	8689	84859	416	1678	1012	181	202	6566	6170	1324	161	3774	79	133	961	714	571	367	425	33494	4657	4076	3009	922	1583	99699	405	31445
10096	4877	44	10080	1889	59776	23700	4585	2113	5879	1495	1928	37608	315184	7329	6407	127970	7834	12578	11814	10208	25691	6687	84493	244	1421	1268	187	50	5877	7916	2141	304	3803	102	82	2606	1545	1724	403	613	42640	4890	3879	2885	955	2972	231145	467	56476
4176	2611	48	1966	952	9285	6220	4288	2095	4637	1386	9122	44063	575196	11452	10439	69609	5216	13653	26317	27672	63542	15976	79353	909	2524	2464	750	283	12316	19141	5308	452	9299	54	164	2706	1373	1518	447	762	37642	5083	4027	1851	1270	1992	188073	686	68107
8054	3259	113	11085	1914	48714	18142	7858	3470	6901	1742	10409	37149	232336	9040	4285	68504	11071	11203	22346	22699	56481	17338	82188	1479	4151	3644	1007	400	26589	22426	3633	365	8733	74	145	4072	1549	1377	1413	2077	30845	5533	5256	2607	736	2920	304863	874	69926
11352	3906	91	6387	4645	27648	16525	6691	2111	12764	1900	12092	67570	511679	23607	13757	110747	18293	13785	28529	27655	69875	9750	67166	784	2306	1902	477	297	8020	9661	2357	367	10743	64	111	2437	1173	945	420	611	60032	5399	4379	2502	1211	3582	428848	1055	119412
7104	2736	56	3367	1238	12897	7861	5190	1604	3357	1384	3921	29723	337096	7444	5963	79208	6110	11291	15598	21099	49417	8526	70516	824	2066	2100	471	465	10092	16417	3867	208	5892	70	260	3370	2160	1757	1214	1197	54526	6200	5752	3275	897	1911	194016	460	46866
10394	3990	88	11677	1752	47498	23726	5427	1930	6278	1623	5150	51450	405708	7680	9145	106434	6855	11817	19633	17134	41061	6765	88830	377	2252	2009	546	154	12285	17087	4240	396	5399	124	64	3381	1993	1352	576	1091	60712	7289	5844	3851	1163	1845	131902	530	27850
8575	4024	96	5509	1214	20727	7121	4717	1856	3173	1749	4170	33143	402340	12339	5430	80333	10489	10050	19160	22417	48165	10075	74697	924	2221	2739	690	192	9557	21858	8994	1157	5681	118	128	5179	4945	4007	378	1305	37188	5966	5257	3018	885	2252	212281	702	48293
5736	2381	20	4357	615	13640	4737	4963	2397	3965	1532	3092	40974	464025	8155	7435	80471	6728	6288	20068	19165	42048	9604	78693	422	1524	1317	318	179	6534	11375	3315	260	5264	52	156	1697	916	745	277	395	63234	6251	5219	3097	1452	3410	252027	796	76354
5796	3166	86	2883	1637	13035	8801	3691	1531	2884	1362	3851	40521	387131	8307	8421	77752	6211	7276	12798	16334	33612	5869	84047	490	1044	1135	353	428	5804	9020	2905	368	4304	60	123	1942	1360	1110	563	408	55874	4588	3723	1907	1285	2302	190763	724	50860
5825	3837	161	5502	2109	46875	14508	4688	2268	5457	1393	4565	46444	462452	11917	6939	72405	8860	13866	20512	19141	45565	13831	85544	376	1272	1155	493	136	8166	10334	2627	209	6570	89	75	1501	800	896	415	557	34476	6014	5419	2816	791	2709	219114	499	56055
6782	3733	105	3925	3041	20727	7280	6406	3516	7479	3022	7358	44299	376499	10728	6069	89415	9984	15030	13029	14540	29504	12830	36499	55	1604	173	72	1	11181	13634	5030	390	5948	96	243	2701	1799	2971	406	836	44380	3910	3771	2804	1582	2719	260969	1426	61667
7436	3359	106	6218	1618	18468	9109	5420	2708	6148	1935	2028	53118	466166	11508	5959	83765	9763	16660	12208	15629	44470	8679	81541	108	764	777	188	84	5414	7465	2182	146	5917	62	60	1378	839	689	183	395	57834	5470	4894	3525	1570	2092	220538	556	54152
8324	2706	115	7380	1853	21014	7171	5224	2284	5201	1779	4065	28032	312068	6942	4350	66627	8347	10359	19705	21432	48055	10786	70340	999	3067	2636	937	124	21652	29051	7352	638	5779	79	68	5816	3074	2543	960	1466	43317	7004	6076	2944	812	2645	286759	620	64761
5962	2980	68	3883	1525	99179	9742	6210	3193	5708	1772	7934	43390	360158	13301	8457	87597	8779	6990	18100	21481	51010	4535	82663	2116	6288	3576	677	479	16605	14023	2509	511	5303	82	278	2714	1074	892	458	767	33301	6904	5541	2691	1118	6964	918772	2765	230568
3210	1282	45	1964	1301	5405	2877	3410	1768	3168	1414	2951	37149	469392	8498	6642	61021	4345	11165	19710	21151	45552	9930	82192	904	2648	2800	463	93	7816	13526	4292	409	7325	43	191	2081	1424	1130	432	681	39605	5475	5122	3050	863	3237	389497	900	111550
7154	2628	48	4777	2101	24508	7289	3605	2277	4656	1493	4109	43286	556214	9288	9608	93205	6925	14060	15364	18734	39944	8727	78579	55	936	173	95	1	7370	7887	2672	237	4194	71	123	1129	840	604	294	407	64630	7384	5028	3684	1376	1657	139527	626	40543
13107	3974	89	7623	2151	111109	17768	6383	2534	2605	1557	7829	55036	496004	19043	11854	103380	17749	12158	26862	23541	60881	10492	70793	744	1600	1279	510	247	9787	10883	2426	312	7474	61	93	1847	844	611	262	552	48276	6745	5450	3142	906	3238	203763	1008	65609
6147	2754	40	4243	304	45520	10586	4362	2201	5288	1363	5558	34168	344130	6623	6003	61887	4377	5516	18383	18628	44056	8975	79934	784	1763	1532	503	174	8105	10585	2642	363	7377	86	122	1687	780	642	383	466	55418	4879	4160	2500	1266	2012	165543	730	56632
6684	3427	68	4621	1542	17506	7442	4394	2521	5043	1560	2235	36169	435202	7033	9865	103597	8233	11766	12818	17168	42628	5883	89284	451	1985	2230	339	208	6733	11840	4025	529	6076	65	190	1583	1566	1272	375	573	40940	6006	4008	1866	655	1585	119423	532	36578
5304	2730	65	5200	1038	25823	11168	6365	4128	5342	1618	2372	28592	367142	7378	4005	77173	14516	21646	20938	23378	51970	13554	76347	1361	3395	1789	392	467	12817	11897	2357	215	6815	23	206	2848	1178	910	229	1497	26821	6570	5893	2801	634	4617	311262	1646	69862
6001	1861	54	4080	773	13840	5352	4594	1590	2786	711	7338	20964	216202	4755	4126	58654	4308	8717	15655	14243	34601	7171	74603	1543	3435	2409	845	40	17364	18156	3601	215	4384	58	379	2565	1187	962	924	245	37399	5027	3945	2405	474	2711	188910	684	28178
3443	749	33	1798	562	7176	2886	4432	2649	3544	1183	5985	35443	279879	9704	7235	77595	8177	5237	11813	13549	28732	8195	81335	875	2259	1711	307	95	8480	8192	1901	379	4889	97	150	2551	1199	1002	228	475	52730	6105	5143	3269	1306	3140	257071	1689	74014
1979	1341	47	1128	142	4939	2957	4222	2068	4611	1324	3817	39607	297024	10134	4732	87565	8476	5858	16676	19208	43312	7864	83246	940	2245	1869	583	38	17082	16246	2917	470	6710	87	277	4322	2004	1610	844	541	58928	9598	7564	3187	1111	2823	247582	964	66831
7488	2770	53	6635	2178	26561	7513	3605	1937	3596	1284	2861	36497	345741	8098	6552	93042	9538	7528	17349	18400	34988	8665	88334	519	1556	1336	281	208	8732	11321	2952	425	5543	62	58	2556	1596	1252	351	427	41199	5381	4192	2528	840	3070	187449	645	50891
4164	1036	116	4768	1061	29756	5544	3907	2801	3842	1438	4953	25597	268157	11523	3659	65725	10563	6640	19784	26587	51426	8119	85596	1792	3297	2949	908	672	12754	17371	4705	1223	5743	120	163	5460	3356	3815	341	1574	25505	6089	4720	1810	711	2844	243830	873	75569
5057	1934	48	4399	1390	24652	8143	9916	1816	3824	1000	5208	32732	315603	8507	3715	92352	14308	16003	26914	26595	55251	14007	70429	2850	6644	4986	1387	3394	26499	30327	6698	905	6987	49	211	6041	2747	2212	897	1501	29768	4517	3957	2607	671	3926	300658	792	88113
11040	4488	66	8051	1883	34792	16770	8702	3360	8717	1965	4745	42247	463461	9522	8529	109902	11609	19751	22443	20113	56870	12263	70023	467	2132	1484	474	358	15155	15237	3159	341	9486	107	95	2125	915	740	566	630	53771	7999	6416	4267	1433	2580	185556	530	53505
9264	3054	33	6787	2177	98589	21456	6329	2227	5233	1326	9817	32877	411431	11255	10222	136610	15483	13984	19265	25529	53306	14809	78517	919	2838	1878	496	469	10038	10138	2118	261	11600	63	167	2890	1434	1133	306	1397	47182	6521	5795	3175	1362	1585	162941	374	46120
4371	2247	61	3555	789	14561	9092	6067	1390	3601	947	7368	41533	340019	5847	5907	64681	4665	10066	18041	20626	48580	9011	68199	2921	6134	4684	1352	639	18159	23223	5514	635	6291	93	413	5165	2632	2155	1510	386	65389	7464	5800	2851	856	3143	337429	526	54264
11086	3267	32	8861	3550	113742	17850	3862	1644	8756	1284	3772	19876	385087	7210	5283	53830	7949	11905	20459	23706	50089	12631	77862	1041	4051	2918	598	1	19147	22425	5625	330	10936	127	259	3102	1652	1299	623	971	45400	5790	3622	2861	977	1841	188020	643	54428
8323	3344	37	6014	3043	29036	9440	4475	1853	4482	1761	4795	33637	397691	11742	8693	66284	8222	7807	23413	25100	56362	11592	85480	525	1931	1744	271	405	6622	10580	3553	418	5999	98	134	1891	1034	836	474	901	39955	4207	4043	2379	661	1821	173520	519	42281
8913	4960	65	7083	1377	26566	14781	9269	1896	5255	1517	3054	53044	483749	14802	12341	82210	12045	10587	18815	20709	57369	9083	83002	152	658	721	176	262	4264	6822	2252	201	7469	25	137	1150	754	585	187	557	52176	5103	4077	2175	1105	1841	142261	376	43382
4667	1785	64	4123	1476	71244	32035	4761	1255	3189	1175	8604	32963	307733	6296	11968	90947	53140	20859	17645	20518	41515	9901	75227	2896	3846	3226	688	585	9701	11626	2667	464	1266	86	491	4688	2670	2120	437	445	32438	4764	3769	2727	1100	1914	131099	463	39897
3218	1373	94	2098	958	6653	3082	4153	2028	3935	1461	10416	58267	531349	17479	6715	98806	16306	14054	18830	23481	44070	12467	71637	943	3171	2854	648	418	12989	18667	5174	738	6093	53	286	2936	1656	1346	676	988	47063	5883	6073	3667	1365	3356	507949	1043	128377
8663	3441	117	8063	2727	65445	13666	4253	1968	5792	1433	4079	27093	346332	7614	5928	55306	6658	10910	16795	17709	42449	9997	87019	815	2156	1934	619	407	11507	15743	3738	724	5553	95	259	2331	1031	751	324	1076	36994	3693	3154	2341	950	2135	137489	520	36912
6344	2941	32	5609	1260	26000	10558	5388	1950	5252	1228	8129	40111	312800	10160	5868	82266	23552	22791	17424	19157	46016	8824	79272	1087	3034	2691	916	317	17114	20542	4831	707	6059	156	62	3463	1588	1418	729	3296	32686	5809	5272	3047	1392	1870	179022	567	50395
8436	5283	56	6891	1005	30698	14584	4605	1845	5251	1330	12691	40336	438705	10743	11511	105174	8045	17953	22980	27252	64419	10107	71571	1481	4321	3734	1144	311	17814	22591	5020	656	6990	81	372	4786	2160	1759	885	1210	39952	13962	9019	3857	831	1929	127521	321	28198
2684	2143	149	387	1405	5242	531	4607	1898	3352	1199	2660	35704	371976	7623	7072	74087	7255	11114	11144	12643	25611	6514	76754	210	899	745	239	420	4086	5463	1794	301	2717	89	79	705	777	648	292	350	30820	5574	4824	2872	864	2226	162200	494	42636
5948	2694	62	5705	1150	28529	8858	4888	1613	4949	1412	3612	37563	362994	6762	6441	34734	10931	13238	25263	28639	64412	13196	72577	1444	3394	3601	1295	370	18024	28537	8772	613	9059	55	182	7323	4176	3422	1010	2139	29041	5209	4388	1745	739	2491	181137	426	54534
10302	4177	78	5508	3070	19563	9760	540	2961	6328	2160	3805	35927	352338	12107	5493	88423	10716	10187	23625	21727	50969	11794	82637	1005	3131	3146	997	326	16105	25947	7932	814	1051	89	299	5525	3297	2673	795	783	42287	4634	4323	2643	1212	3794	328095	1181	74966
5400	2787	73	8014	1092	36097	10985	5475	2383	4904	1385	6516	34206	276301	8305	6811	100663	20392	20958	27686	26732	56436	16501	81587	2003	5562	3482	703	772	23702	19536	3047	499	9064	68	260	4823	2051	1670	640	4842	24996	4844	4555	2781	846	3193	197344	532	43665
4482	2173	64	2635	963	28195	9569	5154	1898	4398	1022	6006	36524	379644	11399	6802	111174	15849	15474	18751	22331	60432	6831	82832	1008	2402	1691	476	310	11651	11329	2387	570	5253	91	196	2700	1128	857	430	762	32813	6577	5653	2571	645	2898	242643	824	57264
4407	1890	87	2926	1268	14662	4266	5720	1478	5775	1817	3897	21999	205829	7177	5420	65846	10300	9746	22042	21379	46427	8559	74876	1890	4106	3205	1055	501	15435	18650	4799	568	7317	97	135	3925	1846	1570	472	1354	44935	5189	4255	3169	1158	2154	152395	427	34314
5602	1943	77	2810	1199	12876	5217	5846	2470	5579	2035	4269	40211	432828	11229	4893	61795	12503	17532	24936	24474	47785	17849	77518	651	2113	2142	585	314	12464	18698	5820	598	8962	45	54	2762	1623	1309	535	826	33654	4998	4344	2509	857	2779	254835	921	65401
11832	4869	97	10680	3080	91567	13262	6952	3729	7575	2395	3258	34905	579131	14377	6718	109975	11309	12963	19713	30041	88233	10086	85990	467	2938	2619	550	77	16140	24796	6391	755	8922	144	132	4714	2853	2010	536	1447	35154	8573	7401	2056	949	983	154118	305	44705
5408	3246	97	4625	1033	45156	10701	4549	1707	5558	1450	6650	49987	319591	9758	9501	120860	12606	19024	15066	16036	30122	12830	81721	562	1733	1406	467	141	10648	11333	2285	620	6166	79	79	3703	1587	1177	485	1162	39147	6236	5665	4800	1543	2643	226813	1011	52197
6212	2836	83	3633	1981	46248	13648	11956	3107	7389	1744	4590	30319	290692	8325	4686	49026	9806	7180	15218	14296	30105	9597	86199	704	2394	1436	293	292	10056	8799	1717	251	4948	80	139	1684	788	647	562	1156	20554	2847	2746	1604	346	3983	247936	1318	53387
9703	3978	168	6033	1562	26576	7373	6285	1775	6571	2431	4412	39436	382023	9562	4716	88492	8532	20469	18964	20138	42753	12406	79589	789	3031	3041	1004	856	17689	29577	9544	880	6267	98	120	5038	3929	3164	1167	3121	37681	4428	4050	2676	699	2092	193541	507	44195
5579	1637	68	4323	2143	10047	3553	205	1402	2546	1304	7990	40249	500061	12635	12187	73385	11486	8757	22318	23642	57434	10832	74087	858	2200	1815	469	386	8072	9812	2535	345	9176	123	114	2567	968	1313	419	535	47271	6589	6272	3305	660	2073	194613	689	52612
9633	4722	44	6512	2141	22540	9469	5359	2924	5895	2140	2981	51712	549765	11512	9073	131998	12384	20490	18496	18339	48569	9784	77823	366	1278	1198	250	106	7043	11137	2781	330	6332	63	70	2255	1061	1010	434	501	46651	5587	4587	2390	1353	2512	193801	676	65514
5493	2436	65	3956	1286	11301	7368	7442	3021	5792	1932	2818	41775	346027	7453	8319	106738	9460	10876	14916	16793	39113	7125	77396	327	1201	917	209	314	7518	8713	1927	346	4858	106	164	2356	1204	974	376	621	50661	5919	4525	2382	1182	2525	220605	866	55854
6802	3412	71	3462	1810	13504	7089	6790	1985	6250	2015	2191	34550	492384	7503	4864	64705	8069	15540	19144	20045	49728	11103	73110	732	2847	3005	787	113	16367	28140	9082	982	7630	77	831	3378	2267	1836	364	1381	46949	5635	3843	2606	1311	3999	403530	913	120247
9686	2971	148	6337	1979	24656	10129	7933	2706	5946	2135	6995	22437	329131	11953	4379	52784	16279	6479	32238	37347	94976	13619	65050	4435	12173	8670	1646	1163	32494	38502	8967	983	9051	75	641	10141	5686	4625	1014	1655	54449	6836	4719	2476	1283	6000	960984	1382	203106
5594	3063	75	3958	2596	12258	6618	3966	2380	3661	1795	3093	47359	574602	10687	8705	112175	6633	10875	21538	21954	45465	8448	88843	184	965	1036	179	158	4652	10091	4069	552	4533	81	150	1868	1534	1062	349	470	48647	7687	5661	2731	879	2985	213963	564	62780
3333	1842	70	3416	1289	21493	6225	5798	1898	6238	1534	7609	33119	344310	7979	4104	73435	11650	9483	20768	24540	58128	13278	81202	1105	1910	1901	865	331	14300	19365	4922	663	8771	104	298	3462	1891	1472	518	1122	29581	5885	5045	2562	610	2060	229063	1041	65294
5896	2297	32	4598	1528	17983	7835	6540	2787	4437	1287	7151	19837	312341	12345	4565	40552	8609	8917	43942	45172	104832	14744	69034	2841	7574	5213	1395	71	25061	26876	6414	1131	15520	80	200	5450	2732	2198	505	1053	33133	6718	7082	2332	687	2334	271721	1604	91339
4287	1546	140	2965	2367	9230	5201	3772	1947	4346	1443	3758	56430	569515	14073	14226	130547	15455	31208	18515	17870	37952	10672	90513	2840	2448	5094	1158	416	17230	23444	5066	840	6002	58	151	7009	3778	1675	1017	1306	37007	7294	5962	4130	1439	2711	246326	626	70674
5757	2635	239	3729	1214	20565	10666	4413	2011	3478	1395	3023	48936	407320	10716	8170	138727	12437	13920	21455	19355	47423	12474	91752	611	1721	1435	259	57	7910	10346	2591	381	5917	78	104	4179	2257	2396	675	529	47043	4724	4596	3164	749	3049	193888	807	49200
6965	2767	89	4402	2208	31477	7173	3851	1543	3625	1798	5744	26922	223646	6606	5648	43983	4861	7104	25115	27558	58246	18149	82895	1546	3120	3542	1194	279	13906	27042	10825	1972	6294	170	134	4768	3620	2577	790	1945	24658	4198	4269	2114	697	2177	194417	906	46177
6743	2916	68	3963	1134	48176	8618	6022	2946	7109	1858	2997	53313	548728	8623	9024	102840	6188	9028	24470	23618	56207	12527	83499	343	1516	1561	503	139	9653	14617	4039	221	6696	60	215	2570	1469	945	535	826	48135	7355	5092	2841	1309	2257	242938	517	73562
5172	3596	70	6573	1186	41280	24332	7307	2066	7813	1085	19235	37308	161364	9087	5365	98378	10337	6061	23920	26512	63345	24010	68774	4929	11583	5410	837	1171	26214	10270	1060	1498	11938	79	780	9274	1977	1575	864	901	32014	5960	6258	4386	968	2312	641249	2049	104041
6772	2817	51	4973	1805	39749	13365	8622	3629	6252	1590	4570	12692	111414	5308	2822	54021	9573	7535	40049	42807	102149	31279	76559	9884	24723	12203	1951	2241	47525	33398	6423	783	14806	152	523	7260	2658	2122	1265	3613	27236	6376	5609	3186	769	5257	1143516	2071	350969
7680	4175	72	3458	3614	19032	10606	8849	3181	6819	2496	4374	51303	539716	13440	7102	93461	11572	17121	29553	31210	75538	17127	57238	841	3192	3877	1204	58	20778	39116	13312	1527	9904	70	124	7924	4981	4068	795	2301	59266	8442	6158	3488	1754	5884	623612	1948	192107
7847	3010	65	7616	1448	26958	7677	3937	1645	4492	1339	3886	52833	440032	9779	7990	101916	12281	17416	16273	13741	39494	10916	84455	188	795	701	112	157	4968	6708	1754	363	7039	57	98	1770	806	682	287	673	44950	3973	4275	3687	1834	2810	192900	754	47261
9386	4475	216	8997	1738	30133	15978	7800	2934	10102	3637	5678	34030	335654	7827	6721	82533	5723	14873	15218	18187	51663	5252	88268	565	2115	2200	756	247	13145	19500	5092	457	5056	128	174	2472	1339	1063	664	1253	26813	4638	3891	2044	494	2418	211712	565	52322
4112	2290	20	2584	484	16120	9399	3176	1916	4497	1165	6491	46512	502597	6355	11517	71086	5578	14693	12243	13232	32855	7779	83292	297	1232	1016	361	190	7802	9187	1908	195	2103	81	54	1422	488	525	387	406	51030	6621	5556	2973	1112	2196	158605	648	35614
3755	1592	37	4541	1070	8903	316	605	1508	3401	1164	3349	31619	329677	9422	3749	55134	5953	4719	21118	23129	51779	9350	77610	999	2557	2353	847	305	16658	24650	7309	956	16277	122	208	4885	2939	2387	632	908	56130	4934	3997	1784	1158	3674	257635	1056	70261
3563	1070	64	1974	1039	11933	5592	4273	2490	4614	1476	8124	60220	447469	11555	9257	117648	14297	11162	20524	20326	42140	14725	84721	729	2062	1547	340	125	8150	8835	1610	318	6610	85	133	2746	1410	908	777	547	36596	5853	4776	3258	1149	4606	360261	1480	86434
6243	2688	219	2117	2335	7918	4251	5914	2277	5842	2574	3076	14753	217713	7691	2348	23176	4208	7471	23476	27530	52579	11770	74781	1297	5491	6604	1388	85	33802	63366	21439	2220	6159	86	430	9058	7446	6051	762	1124	39257	6583	4888	2731	1159	2292	249393	1057	69226
17881	9223	74	14966	4702	67836	34203	6748	2148	6936	1827	2012	35958	355197	7142	5153	87662	6284	9038	14391	12619	31039	8163	87568	163	1203	1211	163	121	3982	6339	1794	143	4823	68	103	1455	798	664	288	427	33456	3174	3093	1935	492	1882	144930	643	43456
10236	6581	158	9386	1607	86244	23403	7174	3205	7405	2082	4374	47064	479318	10199	10547	91362	13459	11477	16359	14899	34430	4209	82400	401	1779	1605	508	309	8621	13329	3949	342	4596	61	208	2121	1259	970	899	565	51815	5796	4833	3302	1205	3672	221163	775	60554
6899	2754	74	3026	1191	15694	6966	5651	2402	5569	1867	3261	51074	451196	9008	6549	125934	7654	11677	15277	17339	44278	8805	80119	223	1094	1274	453	195	8910	15185	4583	425	6598	95	99	3532	1949	1579	482	748	45251	5036	4846	2623	1225	2352	220917	819	60319
6726	1930	64	4743	1374	23635	7045	6429	2424	4984	1538	12299	54300	355160	19070	3725	69397	12599	12571	20093	24225	68890	13888	69414	1094	3810	3215	1108	89	25560	31603	7375	758	8389	124	384	5981	2491	1983	823	2402	38923	8437	7967	3861	1292	2344	392490	1212	91984
4783	2003	48	2859	586	20043	7745	5497	1601	5188	767	8828	34160	218202	7549	5880	103358	6699	13115	13372	14077	28497	9973	74433	1276	4609	3112	639	117	20731	18749	3144	387	6105	82	326	3344	2022	1641	1140	924	38347	3575	3171	2765	851	1591	120058	188	19430
6955	2739	85	3452	3160	12212	8240	5340	2102	3863	1796	4665	35743	438056	10479	6174	81493	9950	10893	22679	28088	52649	11728	77138	889	3287	3483	500	532	11768	21466	7236	776	6089	179	124	3848	3029	2455	884	989	42263	5565	4276	2255	820	4079	488014	926	118462
7868	3118	32	7839	1680	25062	14170	6050	2926	6295	1446	8134	61383	584977	15670	11426	147736	23466	13388	34379	29003	66089	14791	76399	1323	2054	2098	757	250	13599	16444	3798	759	7852	81	117	4833	2297	2783	513	726	57257	7368	5751	4349	2047	4831	343974	1392	102759
5327	3696	52	4149	1711	36082	13762	8977	2763	6228	1346	11109	32812	261342	15997	5945	84236	15547	14547	21229	22494	43151	12335	66073	1935	4571	3204	905	6496	17213	17003	4141	421	6005	85	251	4230	1982	1605	428	1489	26734	5954	4747	2884	798	2211	175160	505	42011
7667	5775	108	5204	1643	28678	14831	6759	2670	7245	2509	4040	40392	378604	8555	5519	79350	8543	8907	17924	17571	40812	10795	82645	246	1475	1502	352	68	7959	12372	3650	203	6992	60	71	2449	1493	1160	218	522	35943	5612	4829	2826	875	2078	216471	1030	55694
5670	2608	68	6471	1511	51423	13494	3768	1335	3566	740	4612	18903	229544	3494	4189	64690	4553	7357	21582	23803	60316	12602	82331	1304	4690	2929	618	738	17392	16314	3266	352	5927	88	185	3379	1575	1154	429	637	43841	5264	4294	2907	825	1626	141173	500	30797
4419	2659	31	4718	1529	16809	10385	6965	2513	6666	1479	6403	36597	308606	8707	8262	96484	10176	11330	17767	21228	57764	11763	86300	1897	6683	4813	1065	473	24042	23901	5220	542	8542	80	132	3874	1586	1261	718	922	45059	4128	3938	2070	1070	4189	428045	1326	97478
4458	2016	55	4287	1799	12276	7623	5492	2413	5816	1138	5583	25388	317010	9089	7156	98791	18971	12069	24562	27389	65960	7603	92753	1690	4308	2720	736	948	17161	16066	3235	639	5862	44	76	4927	2134	2409	915	761	43236	4495	4019	2228	808	2073	205470	641	46764
4502	3811	49	3884	983	24444	7953	4674	2632	6682	2135	2461	46579	441988	7816	6819	105209	5531	13927	14071	19616	43504	7625	88029	215	1184	1024	361	113	8257	13104	4068	302	3984	65	114	2419	1565	1750	204	414	38572	6119	4669	2413	758	2742	271185	962	87101
12057	5352	100	8527	4596	28750	17198	6053	3825	7823	3055	2839	32030	372689	2914	4123	74804	10335	11291	36864	37966	84680	17307	77081	916	5855	6190	836	624	35218	64573	20109	2313	9814	320	170	12768	9166	11012	830	1844	41518	7665	7230	3519	1649	5234	487732	1422	136666
5762	2261	107	3689	1239	11640	4518	2968	1920	2865	1408	3974	42373	411271	13153	9844	95168	9424	10593	12413	14807	30738	9193	82621	224	1051	1038	238	113	5494	8602	2927	405	5457	95	63	2333	1469	1133	245	412	38910	4753	4384	2607	1073	2404	185175	1019	49849
9247	5418	82	11934	2104	115958	23516	4534	1475	4795	1357	3397	28822	230117	6267	4043	70677	6884	7846	14022	13083	26410	8582	85234	409	1394	1219	376	25	7050	7714	1969	439	4480	98	179	2716	1567	1168	342	319	27710	4130	3376	2468	684	2306	138127	741	31366
6292	3011	45	4005	1017	18611	7194	5818	3150	6607	1852	3409	36509	296169	9784	4257	82318	7082	9104	22509	26112	55764	11085	74716	1354	4818	3903	1030	194	31280	41636	10043	780	7690	134	524	7704	3987	3243	952	1404	46755	7413	5801	2803	1052	2894	253403	953	75024
3678	2024	63	1970	1016	10683	4516	5085	1696	6822	1828	3033	41950	421140	6152	4177	112088	7146	17438	18789	19704	36256	13377	78822	378	2065	1907	513	221	13872	20011	5450	412	6021	96	36	2440	1888	1580	492	759	45558	5036	3728	2930	864	2136	175440	607	36765
8423	3374	75	6068	923	17517	8748	5970	2389	6202	2030	4564	40203	304649	12387	5673	73942	11062	5680	16595	16583	39836	10171	77592	699	1649	1150	406	240	8948	8067	1829	335	6754	91	66	2845	1312	1045	243	494	42038	7042	6742	3564	1276	3834	312319	1597	96742
8721	4221	121	6817	2045	26476	9690	6589	2484	4867	1638	8191	52688	534884	15775	6946	101169	28817	12204	26362	27308	68753	16687	69521	1770	5308	4514	1166	102	14849	21924	6140	685	7676	51	159	5067	2666	2176	935	1791	32295	6328	6683	3291	1270	6076	744492	1598	188583
9937	4697	96	9923	2094	50469	11896	5259	2289	7033	2304	5801	31812	373724	10524	4247	78554	8711	9898	17634	20399	45375	10594	81606	1229	3467	2833	777	509	16865	20107	4794	483	4765	93	226	3119	1793	1323	875	1207	33046	7289	6294	3077	840	2948	311593	788	79038
7556	3123	72	5719	737	21863	11785	7003	2316	4632	1321	4501	31299	334583	7665	7339	63225	7837	8500	18854	19969	46378	10983	81493	947	3009	2058	437	288	13473	14379	3104	306	6626	46	240	2505	1102	925	510	720	51646	3873	3416	2365	858	3598	289690	1179	70828
8268	3520	124	6752	1439	37609	15787	8283	3019	6453	2100	9085	58746	463031	19545	9921	92282	19410	19512	24289	24095	46430	14437	73290	686	2379	2092	562	87	12127	16359	3860	392	8689	59	112	2247	1285	1018	369	754	45599	7092	5296	4054	1144	3946	293464	1659	76834
7120	1764	91	7434	1770	14951	7024	4916	2727	3386	1832	5383	35328	325825	10967	9264	72462	9698	7240	24227	26968	61344	10809	95882	1834	4418	3757	810	888	18088	20334	4937	174	6222	29	177	4592	2470	2412	1403	509	43737	4500	4844	2449	923	3192	348783	1228	91776
6619	3840	140	3858	2902	13480	9600	1407	1573	4334	1385	3740	23717	302249	8661	4739	59115	6883	9657	20245	15283	34708	6918	79629	969	2706	2580	861	473	13202	21623	6854	354	4991	113	343	3768	2823	2292	817	1132	42569	3005	2344	1813	617	1649	106235	240	25089
10333	4775	39	8103	1703	86980	13890	6812	2551	6831	2428	5359	40283	368559	8800	7119	85989	7553	10016	28373	40772	88222	16146	82873	1813	4349	3681	946	92	16524	22774	5687	1375	8744	64	308	7650	4097	3475	717	3817	35529	6038	5731	2598	1010	5407	415387	1420	110382
11024	5708	212	8842	4764	50045	19382	13212	3704	10838	3040	6393	52318	631988	13553	8366	112474	13175	31541	33084	32442	64324	18204	60901	1394	6459	5799	1371	248	33910	49400	11415	587	9679	95	455	8366	4444	3612	1996	2172	46182	6857	5669	3717	1697	3036	310663	763	80802
9021	4406	60	6271	2307	64214	13671	5877	2664	5973	1824	6869	43650	464557	9493	7518	83402	5663	11980	16731	18266	41614	10324	81765	789	2408	2767	1157	317	13819	21543	6369	453	7094	59	232	3468	1803	1816	588	948	48609	6121	5350	3963	1160	3012	260715	1113	71619
12374	6825	154	7543	5597	101052	22107	6438	3203	7353	2343	1911	14527	346654	6463	2672	26658	1586	8097	30897	32360	54866	16774	86239	1220	6442	6417	787	946	26790	47278	15315	468	8280	110	692	6438	4583	3486	679	2273	36684	5888	4226	2346	1280	3762	512760	1202	114209
14327	4454	16	7444	3418	72545	21380	6972	2804	7222	2198	4912	28152	288730	6974	4228	77974	4443	9382	26852	28297	57299	18229	83592	1072	2997	2562	702	648	12994	17178	5010	761	9705	39	149	4019	2398	2613	422	1176	33624	5273	4516	2513	638	2508	205242	654	45857
5972	2425	63	3762	652	20549	9652	5769	2667	4746	1469	7587	80173	644999	23076	15889	173294	22286	24729	22935	31963	64551	11004	72025	1046	2883	1942	326	490	8619	9400	1837	334	7303	113	297	3751	1498	1255	611	590	72061	9931	7575	5130	2733	5348	379844	889	98267
5324	2268	124	2894	1144	18685	9163	3740	1385	3944	1509	6696	35832	372873	7555	6252	44178	5473	6416	22638	22242	58141	10695	81176	630	1625	1344	372	255	10316	12407	2682	253	6054	46	135	1529	678	716	441	448	31299	5791	5245	2179	696	3004	234476	886	57622
7897	3445	58	4942	2393	23341	8869	4610	2308	4242	1975	7584	59184	592761	14192	10691	92566	10926	9245	21882	19407	54658	8694	81402	544	1503	1565	491	232	8284	13995	5102	407	7135	47	172	2304	1448	1355	414	599	44929	4598	4293	2458	1454	3115	311690	1262	81596
5099	2376	121	4160	2041	15488	7092	5254	2526	6153	2126	3816	40718	374172	7458	6942	49687	5251	11199	19816	20816	58148	14760	70520	55	625	173	16	1	6556	7673	5132	373	7397	36	95	964	578	1013	529	853	61326	9190	8557	5345	2027	4480	336405	1429	68220
6778	6098	4	8122	792	36962	12424	3799	1568	5800	1285	3674	38608	265922	4907	4711	63301	5806	9485	10421	12091	27252	8745	86756	349	1472	1223	297	635	6665	8356	1916	220	5886	37	79	1512	717	588	332	264	41554	3695	3241	2448	1238	1494	129935	561	35434
6997	3600	93	3906	1171	14305	6319	4510	2374	6868	2249	2354	20597	342888	8295	3763	43974	6475	11659	22632	23931	62511	11944	79539	653	2435	2850	1092	375	18199	33906	10041	669	11184	73	275	3940	2915	2860	560	1347	30004	6374	6078	2965	989	1677	155574	680	57771
5525	4372	94	5421	1216	22945	13633	5548	2882	6228	1664	3641	29844	317621	7999	5322	73957	7794	8628	21636	21224	46472	11450	83728	565	2271	1776	368	373	14530	16597	3777	236	6412	228	73	2984	1295	905	310	746	37896	3667	3688	1804	946	2092	150041	471	46296
16018	7730	48	13750	2323	70687	19681	5188	2449	7433	2343	5419	59797	616471	11660	12854	109897	8382	12938	18123	25186	59197	7597	86077	394	1245	1330	451	180	9501	14105	4933	443	11033	18	63	2682	1865	1470	535	549	64580	6079	4725	2363	839	1843	167326	662	66686
5807	3043	113	3780	1768	13622	6762	5243	2859	6570	2036	11057	52763	457190	23464	6627	76883	16459	16042	26579	37189	77390	11386	73710	724	2879	2619	626	277	19463	27085	7380	461	12128	69	140	3008	1745	1380	1016	1219	39642	8462	7020	2889	1537	2408	254267	774	92380
9407	3322	82	10686	1295	95171	11507	5783	2645	5852	1433	7396	33949	423529	7952	5643	134409	10333	17316	15900	18015	44035	13360	81777	909	3589	2721	789	522	22029	22264	4576	263	6641	87	130	4538	1872	2034	812	1900	43226	5782	5871	4113	1273	2229	291769	868	67377
7141	2640	65	4391	3055	19787	7401	2746	1740	3680	1722	4198	41478	538312	12095	5621	62944	24205	24262	18675	29248	63689	11506	84483	351	1494	1609	257	99	7643	14755	5892	612	4945	66	144	2938	2443	2070	573	4740	36052	7411	6417	3099	1397	2242	177023	500	43712
9583	3173	163	3132	2520	25980	463	2709	1762	3150	2349	1105	38677	424108	6526	5763	47557	1933	7824	14305	16372	46366	6376	90644	149	743	1178	111	33	3467	10604	6982	839	4366	106	124	1370	1807	1956	636	1104	46209	6017	4612	2192	994	1845	175291	281	51445
5659	2410	94	4244	1890	7572	4554	4753	2831	3931	1805	3752	73402	639640	11794	11340	151066	13868	30243	23303	24070	59486	15662	69812	159	968	1000	270	388	6728	12042	4663	470	8016	65	111	3138	2036	1645	590	614	53135	6078	5700	4385	1490	2311	263283	645	84476
7556	2437	32	5025	1104	15097	485	8327	2833	8724	1352	3532	50934	525176	10875	7002	83373	9471	11776	27037	29660	67116	11372	71657	453	1060	1189	334	1	6174	10525	3215	257	9413	59	110	1924	1036	885	263	561	56576	4531	3573	1849	1360	3269	201230	838	60212
10528	5429	63	6768	2914	163549	13177	4738	1820	5305	2255	4066	65030	516661	9786	7727	123244	34338	37559	14918	19099	55814	7132	81710	229	1070	1146	362	135	5775	11716	4219	758	5453	44	140	2857	2311	1468	565	3440	40365	6214	5765	3384	1840	1918	269160	786	81686
7295	2879	23	5631	792	30582	1135	2924	1618	3727	1002	6515	29463	375432	7401	7635	46134	4114	6863	19277	23289	48813	9195	83910	578	1716	1376	401	342	11439	9981	1956	242	4783	51	82	1409	466	347	558	436	41943	6752	4477	2329	970	1829	132239	263	37452
16029	6298	131	20752	2269	77090	32653	5190	1581	6584	2020	8122	54457	316615	10074	8530	170761	10187	26914	12941	11542	21073	3888	84265	435	1700	1620	531	179	7928	10602	2777	457	5983	100	90	5214	2791	1799	1349	2547	35329	4306	3741	4481	1336	1572	168719	396	30532
8857	5457	135	4478	1812	23488	8552	4266	1941	2867	1547	3111	46829	607963	15379	8506	119512	11544	15281	16779	22356	50487	7515	87080	634	1189	1587	467	126	7513	13255	6196	547	12910	29	128	2638	2258	1864	728	954	54887	8050	5517	3281	1466	3327	269164	819	89474
4149	2433	48	4678	972	12985	4617	3885	1320	4803	1256	4553	47131	452584	6924	6941	106991	5058	15435	9995	13609	39922	5678	71881	578	1592	1612	660	213	14246	19017	5037	525	4395	112	162	3325	1741	1397	552	511	59792	7407	5429	3148	1326	2117	194194	456	44340
3624	1614	65	2244	972	7983	4588	4568	2131	3303	1115	6651	41140	280817	9084	7824	115827	10011	11122	14946	16726	33344	7114	83892	640	1737	1282	259	886	8199	8614	1958	492	4243	43	117	3417	1438	1174	555	554	43970	4710	4412	3026	1055	3057	207846	977	47480
7687	2637	91	5599	4493	52148	9541	6509	2083	7071	1562	3742	13123	173762	5446	2264	36932	7519	11582	24700	26218	61983	18785	77698	2032	7068	5051	1242	95	36666	40261	8940	725	14640	177	208	5488	3062	2467	902	1298	37276	3925	3193	2407	964	2230	270170	675	47282
10950	4598	112	12849	2798	98931	12293	6272	2609	7334	2380	4848	38957	427548	12326	5559	101201	13307	13190	14551	17878	39774	6605	84921	867	3660	3232	546	263	13203	17364	4638	435	6453	93	433	3422	1964	1511	663	1818	34936	5076	4718	2462	1295	3929	638055	1302	136244
7108	2440	97	3133	1098	12783	7418	8037	2634	6726	2443	5087	42646	455559	6866	5988	72963	10577	23276	16107	21590	54007	9515	77997	563	1907	1847	613	75	13412	19979	4760	220	6685	70	375	2510	1459	1184	574	1665	48158	6024	5404	2989	1202	2229	238290	582	58751
9110	4157	165	5095	2291	20142	11434	10149	2699	5976	1870	6853	69835	494302	23244	10081	103254	35148	14465	20124	18381	38602	12633	81403	336	1029	1109	340	117	7296	11545	3519	607	5397	62	168	2261	1619	1293	676	1548	61741	4944	4366	3497	1307	2088	172576	517	48893
4367	2114	68	3402	1403	13878	5946	6613	2211	6518	1695	6782	43558	323376	9476	5903	141470	10599	11382	14833	18008	48962	12596	81201	615	3093	2256	466	58	12972	14848	3133	313	7715	89	109	3437	1658	1337	478	433	43079	4397	4191	2588	1022	1773	371422	745	72649
7046	4085	81	4139	642	23919	11012	5664	2275	7445	1990	5906	76313	686806	13078	9768	138705	14093	23193	16533	21680	67309	9601	75903	354	1173	940	289	102	5976	8483	2176	318	8276	74	128	2914	1591	1303	365	1342	42825	7307	7031	3121	886	1370	189977	670	45836
7165	4577	146	5702	1220	20779	14273	7947	2395	7211	2368	1581	19032	169799	5887	6683	39301	10188	8061	12934	19079	50058	7518	87612	2542	5427	3817	871	622	15122	17109	4358	214	3289	35	330	2680	1337	1179	662	1376	32654	4397	3924	1596	842	1766	171788	581	41560
7826	2967	59	4512	2098	73084	14313	11057	2703	8412	1702	3862	36383	456265	8582	8185	70886	6309	8209	17704	18241	46229	7034	82092	571	1680	1420	337	290	8540	10646	2556	215	5909	95	121	1466	896	750	172	446	48884	5113	4413	2050	950	2234	230114	241	72510
4735	3128	54	4003	2253	13496	6515	5087	1839	5323	1647	8679	64625	632182	22212	10645	104044	34631	19668	16689	19660	51501	11182	86489	281	1257	1030	79	130	2709	4414	1256	267	6639	44	55	1885	869	762	335	669	37594	5376	5308	2651	1103	1655	221928	643	48105
4245	2328	51	3287	1191	27529	7649	4138	2139	4915	1284	8331	30876	299024	14196	7381	94221	12434	9344	16355	16187	35659	6902	85188	1072	3771	2652	545	340	11097	11849	2799	452	3728	103	491	3176	1332	972	407	757	34881	4266	3005	1916	628	4375	491286	1148	111021
5425	1790	78	4097	682	20104	7400	7304	3260	4241	1181	4986	30781	208338	12447	4977	90804	10856	9837	25050	25638	61790	14160	73804	2159	5279	3637	1098	233	22069	23470	4943	1181	8966	93	267	9363	4049	3271	809	1755	33300	4744	4685	2586	1052	2882	257402	1196	73545
6989	2391	53	5784	1808	57631	7164	5378	2137	5530	1680	2781	36374	391235	9308	7181	80472	9008	8967	26057	32536	77590	12912	82765	634	1900	1339	252	47	9650	10693	2271	291	6559	118	326	1646	847	639	354	713	43432	6840	5381	2517	1386	3382	225162	790	51629
9539	3333	68	7764	2552	32637	11310	8323	3346	6490	1803	8778	55219	480786	21282	10527	130414	20002	15253	21223	22008	47053	12486	78686	956	2920	2215	697	228	15113	18225	4025	488	5583	59	195	4384	1945	1535	636	814	40234	7212	5289	3479	842	4368	324242	1296	77473
11035	4567	61	8331	2705	41985	21749	11887	3207	7604	1922	13112	49180	445867	12514	11837	94496	17836	15082	21830	21411	59504	15393	70438	695	2262	1394	467	490	10685	9745	1712	185	6481	73	185	2010	825	681	953	435	47797	7340	6726	3639	824	2122	236292	1367	43296
10062	4211	164	6095	1711	33709	20330	12198	6936	9118	3215	3023	41156	457176	7575	6353	92588	7637	12105	23986	30020	52575	15116	80271	884	2740	2122	361	1784	14384	19201	4640	302	6299	71	179	3373	1280	1041	476	819	66734	11905	8541	5329	1877	3634	402875	685	117963
7212	3606	84	3454	3191	24678	8833	8007	4068	7644	3293	1319	6311	127546	3209	765	25323	3395	6127	29387	35884	68446	20708	71146	2406	10868	11078	1946	4954	54886	107019	32486	2335	12155	128	955	16796	12585	10022	2637	3291	41545	5003	3939	2724	882	2721	258713	835	70377
61635	11904	98	120465	4939	423213	39955	20228	3635	9707	3501	5481	67073	451005	14617	11581	131751	9594	9796	14492	16403	42700	8487	72461	849	3267	2637	590	81	11217	12705	2919	741	4945	74	107	5436	2221	1857	545	883	45807	8970	8193	3893	1195	2995	377236	1637	75908
6056	2664	88	4127	1373	13325	6139	4416	1592	4146	1648	2210	24268	307910	4402	3180	56629	2411	11938	14979	15206	35814	10224	86650	286	1257	1626	564	689	8587	17187	6102	279	5550	56	202	2944	2390	1941	850	373	28097	3453	2707	1929	728	2119	225289	519	42430
5445	1859	79	1648	1511	10183	5192	10536	2340	3003	1581	7170	25263	405244	13040	3697	31983	8290	11321	46197	47061	95487	17396	67224	2295	7493	8245	1435	3338	20377	36953	14267	1979	9135	293	95	8402	7216	5735	708	2352	36740	7093	5353	2740	1188	2215	193001	781	54599
5701	2354	72	4486	2048	13756	5664	3782	2424	3352	1816	1264	58222	750364	14036	11447	128307	9934	10469	24663	28682	77710	6961	84383	764	2415	2372	527	277	13181	23175	8191	559	8057	49	189	3789	2515	3327	342	592	43084	12049	9976	3152	986	3858	339979	1081	111479
4867	2629	55	4341	1485	11484	4464	4607	1892	5917	2146	3774	39550	436111	8908	6690	60495	4123	13999	18242	21741	49976	12429	79877	859	3546	3928	1054	1142	20029	36513	11565	1188	7783	57	427	3511	2401	1895	554	1277	55335	5357	4781	3477	1276	3092	405124	583	111463
6585	2569	80	4825	2630	30324	9216	4372	2859	6414	1708	3449	27197	370102	7967	4197	39202	2632	5280	18292	19558	45380	12074	85856	616	3192	2479	512	545	18052	22492	4953	383	6286	55	540	3419	1592	1072	392	722	40172	9052	7097	3590	803	3316	313149	1738	83433
10208	6768	52	9394	2517	58358	27185	4919	1955	4921	2051	2904	42954	450353	9750	6351	74305	4913	8265	16160	16103	38484	7592	87982	226	966	1082	216	155	4178	8569	3766	452	3461	126	88	1720	1195	1294	258	540	48116	5262	4173	3063	1433	2425	178933	703	55502
6415	2121	66	4986	2082	19838	5282	3725	2486	3206	1764	3265	56211	582927	8739	7577	102798	8534	16894	22415	24426	49934	9090	88391	432	1078	1342	296	157	7733	12877	4812	252	7372	41	45	1551	1668	1313	459	641	53187	8528	5573	3217	1429	3196	213895	849	86388
12551	5860	65	7095	1747	40600	17455	4426	2262	4772	1570	7060	54079	674626	19269	11557	133481	20644	13389	27122	23736	48434	10060	73877	237	1165	1022	199	124	5053	7461	2356	299	6749	80	40	1719	1153	930	469	476	35565	6508	4463	2599	667	2059	150728	508	43414
8626	4325	171	5141	3370	24082	12308	9747	3501	6040	2259	3063	48236	497132	12658	7266	75628	11372	15894	26621	25086	47359	14415	76169	269	1087	1164	237	216	6265	11525	4058	364	6090	56	91	1718	1277	1024	429	949	42059	6836	4902	2805	685	2494	190009	528	56553
6812	2780	83	5635	2478	15040	10799	8097	2775	6636	1897	5084	25422	314624	7579	3742	51438	7599	8070	17810	17955	45995	8760	75005	1446	3938	2567	798	876	19307	19968	4209	401	6301	70	51	2804	1203	989	511	902	47930	7348	4677	2074	1033	2701	241253	819	48773
2367	1075	24	2211	131	30893	5551	5465	2587	5013	1027	13112	56814	227180	9950	7923	115989	16861	8918	14181	19224	57542	14373	82781	920	2760	1499	284	555	11277	5624	794	192	6922	56	174	2005	362	457	367	527	22820	3203	3825	2289	474	1399	311682	2477	62055
6953	3876	64	7694	1311	30613	11375	4422	2615	5996	1788	6815	81474	669428	15532	9115	156275	18109	21621	28543	29091	65568	16330	76157	698	2431	2217	535	207	12359	15138	3933	358	12324	74	208	3122	1382	1113	1043	871	48346	8136	6035	3526	1311	3954	301961	1325	81986
6281	2715	75	4205	1841	32585	11649	6649	2076	5035	1207	7906	24948	276723	8165	5063	58111	8014	5100	18266	18909	41715	8350	77956	1771	3449	2720	760	550	13585	15628	3839	409	6897	82	139	3058	1507	1238	743	481	37235	4755	4799	2635	543	1897	150586	578	39100
6986	3246	99	6564	1260	15768	9162	5778	2180	5222	2128	2143	42114	417231	8350	5828	94403	6987	11543	13196	16035	39342	7641	79482	378	1364	1217	412	92	8961	13238	3503	262	5186	63	89	2162	1163	933	257	478	60545	8252	6515	3588	1552	2860	300067	1005	77967
10420	2941	91	6342	3076	88786	19448	7616	4154	6505	2391	3264	24074	360626	8126	4847	68628	7399	11183	24676	26960	52803	14669	76139	910	2793	2289	540	613	17551	20795	4960	633	7611	54	121	3028	1445	1192	469	1094	52180	5650	4745	3125	1259	4262	369956	1338	93307
3496	1223	95	3324	1068	8032	2591	5007	2339	4888	1767	3558	39077	387626	8887	5035	52792	6137	15502	14711	15607	47701	11877	89121	905	1801	1916	608	323	10568	17160	5348	312	5073	136	83	2225	1340	1539	1052	945	45671	6797	6040	3461	1221	3357	272726	670	76914
7046	2754	54	5878	1134	22654	10834	10105	2900	5848	1600	8477	29991	382868	8478	8618	121180	9720	9294	15550	17927	49369	10416	80762	1162	3995	2242	528	91	14477	12288	2182	203	5402	78	465	2836	1079	899	744	502	43883	5414	5706	3037	969	3732	501487	1117	111573
9452	4279	72	8765	1665	27440	14811	7547	2778	6892	2314	11164	42856	394623	15482	7490	76832	11999	4844	20779	22376	53490	16753	76473	697	2032	1757	762	342	8574	10657	2463	447	9683	80	131	2769	1279	1003	530	529	39834	5689	4606	2983	696	1194	205042	480	47285
8770	2994	172	5754	2481	22410	7807	5662	3080	5534	2205	7254	61791	578915	18477	9293	54284	39034	31810	32483	37465	85747	14800	66576	1081	3702	3574	786	449	11687	19639	6328	690	13131	45	447	4258	2944	2376	582	2095	35792	8887	6425	3291	1494	5548	663091	1675	235806
4904	2106	32	2724	1097	31164	11941	5469	2571	5248	1223	6915	34061	296841	14782	10581	119556	11764	11180	17929	18128	39785	6509	80373	1838	3862	2161	455	532	11199	8755	1742	560	4509	74	119	3379	1149	815	301	520	37125	6208	4820	2414	857	4257	312784	713	93388
5012	2146	66	2963	900	19080	9800	2984	2212	5134	1457	3537	42401	459222	11510	7733	78974	8564	10946	15926	15081	32433	8944	80103	369	1344	1328	387	238	10149	13826	3501	704	4256	107	146	1960	1077	1279	234	436	33387	4808	4081	2235	698	2160	220118	726	61414
21177	7247	99	14503	3403	64775	22651	11945	2628	8145	2246	5979	25706	349547	10550	5533	71491	7338	9729	25453	23181	49434	12294	70754	1281	3676	3286	1188	485	22543	27992	6905	560	7696	72	302	3735	1895	1626	1058	884	32619	6076	4620	2498	458	2122	194290	521	39976
3123	1416	56	1621	1223	7538	1834	3350	1586	4724	1476	4893	46623	363825	16712	6700	70307	16086	16390	18456	16728	36122	12429	83861	808	2084	1427	300	282	14192	13515	2915	463	5538	67	92	4226	1855	1445	754	1216	28886	4648	4327	3069	418	2771	253311	575	55265
10293	4246	62	14211	1981	43015	20430	5381	3339	4808	1186	4658	52234	520334	13321	8066	81424	17770	20099	24105	23360	53163	7466	49647	909	2563	1548	430	323	11647	11724	1951	394	6024	95	176	2618	931	751	352	822	44323	6472	6144	2957	1220	3630	257946	607	72396
9138	3897	79	5656	1682	88557	20889	7588	2973	7165	1698	5290	32599	310798	7854	6685	78239	31565	21665	16971	16486	37059	10387	76610	1588	2487	1682	505	91	12247	10936	2060	337	7823	82	63	2421	972	783	594	1500	39073	4137	3911	3187	809	4071	290058	997	58264
18422	11191	145	6297	4051	26408	28621	5466	2696	5898	3143	1731	37990	530567	10846	7348	69331	4685	15488	19941	18694	55820	3977	89265	242	1777	2810	334	200	7805	18944	8320	142	5918	95	98	2114	1699	1797	700	553	43494	7333	5830	2835	827	2831	249438	710	81982
4867	2120	60	5150	1577	57657	8841	4769	1589	4347	1357	7607	54723	444692	12556	10955	119260	12344	15161	23886	20660	42286	12229	80741	683	1501	1301	392	137	7884	8961	2407	369	5403	105	188	2386	1127	825	471	932	37442	5906	5525	3264	1301	2708	189250	872	42232
5922	3293	37	3436	830	15192	6991	3265	1412	5086	2051	1866	35521	321223	7114	6017	57847	3248	8876	11896	14147	40028	5241	87871	259	740	789	292	98	5488	9920	3249	367	5335	53	91	1517	932	665	249	234	37140	5273	4411	1988	610	1888	131030	561	40005
9689	6092	69	4228	2573	16581	16713	8801	3294	7487	3060	2778	28970	290395	8110	5162	78038	7973	7208	21717	18534	51350	11282	83818	417	1589	1606	484	244	7582	13174	3901	563	2609	47	60	3380	2166	1756	665	809	42800	5089	4403	2300	970	3299	273349	893	57623
7314	4601	162	5651	2081	23660	15222	9205	3557	8947	2892	7038	56275	610900	12591	8051	124158	10566	16788	26166	28712	69002	12405	82450	960	4414	3867	699	309	14678	21316	4773	355	7813	127	241	3052	1881	1405	610	917	51935	9035	7497	3528	1202	3791	516058	1041	112865
7771	4582	28	7365	2193	19231	13497	5558	2024	5781	1593	3815	63772	473217	12269	10609	87980	23408	19191	16261	16382	40304	8360	80723	265	1024	1059	200	162	4710	7016	1972	305	7140	62	36	1224	676	538	548	333	47989	6956	5574	3233	1281	3137	331025	950	84495
5220	2257	80	5142	907	18508	8365	4519	1856	4797	1283	4443	49040	425694	6718	11714	120929	10525	20752	13149	12286	28847	8729	84964	317	1081	777	308	138	6658	7006	1429	164	5089	44	83	1398	619	362	307	334	37544	5080	4494	3754	675	1970	141106	502	38559
9014	4157	108	7727	2337	31336	15201	5382	1943	5443	1877	1750	30747	193794	6409	6631	18924	24117	26500	17338	18156	43643	14233	80956	1307	3859	3131	787	438	17503	20327	5430	435	6578	60	129	3615	1931	1705	866	2579	35674	5333	4879	3106	911	2335	210166	495	48651
3416	1478	81	2168	1366	5018	2627	2624	1253	2926	991	2502	24568	306129	8895	4965	66202	3655	8507	12948	13053	25918	7823	83217	1192	2979	3064	696	366	13991	23763	8580	1028	4825	56	70	3687	3237	2484	981	1187	45085	6274	3897	2541	650	2272	151220	358	32804
5372	1985	46	3002	1514	40039	7859	8889	2589	5784	1632	8121	25593	370479	12562	6976	59262	15863	18371	22818	23538	55547	11064	78402	1695	3575	2448	503	498	12940	12860	2675	398	6708	96	168	2285	1249	998	292	433	39933	5422	4908	2969	704	3411	330727	889	67440
7014	3116	83	7834	2812	20675	10640	4969	1681	4722	1976	3333	33142	354377	8131	5832	62892	7507	6229	15415	14323	32090	8482	88197	579	1327	1263	301	176	4990	8795	3025	444	4437	79	162	1428	1013	1189	334	332	67180	4726	4156	2394	1561	2090	146740	501	36843
6932	3384	84	5239	1660	24392	9165	2978	1595	4354	1515	6790	68155	695396	20250	13012	158449	20281	17058	18540	17859	40478	9175	87063	123	604	421	97	86	3570	5497	1338	199	4865	51	116	2119	1204	1712	411	1525	49279	6910	6052	3582	1438	3016	235908	875	68810
5217	2573	76	4226	1100	17212	7436	4028	1750	6301	1652	2714	31593	289036	7051	7919	69066	4889	7624	11458	12250	21222	3950	108389	1436	2112	2924	558	341	9170	12068	2331	325	3149	70	285	2742	1366	798	226	383	38537	3869	2699	1992	805	2361	156393	533	49567
5690	2605	73	3397	1492	12025	7810	3257	1636	4104	1128	3057	26869	256252	3302	4387	58931	3863	9722	15449	13200	30088	8622	86657	452	1240	1596	534	136	8969	14163	4762	435	3898	55	62	1570	1048	738	336	528	30276	3274	2586	1994	735	2935	220557	463	43025
11898	5032	115	8348	1775	44043	10553	3983	1876	7226	2185	2212	43931	466780	8508	9541	64841	6660	13390	16954	15506	35433	8862	83432	158	1054	1024	223	156	8017	11353	3261	281	5065	50	45	1404	856	693	220	269	54110	5046	3922	2714	1829	2676	170867	638	54666
6017	2458	50	4643	2086	17752	9415	3930	2020	4341	1374	1795	16480	295179	4585	3917	48619	1773	8124	11079	10652	27109	5552	87387	246	1299	1061	203	264	7255	10065	2575	248	5463	126	161	1436	580	511	467	473	39070	3550	3268	1857	737	1427	104675	507	25569
4487	1173	64	2539	502	7442	4865	5922	2720	3909	1267	6611	44968	405995	16174	12063	111007	21331	7981	19776	21276	56929	8797	84286	1282	2980	1463	233	454	8365	5426	1010	461	5258	112	78	3880	1341	1080	380	458	27335	4214	4291	1597	385	1869	308492	776	80757
5011	1859	65	3515	910	11945	5037	4446	1800	5421	1601	3118	28232	244905	4663	5876	74776	4539	12213	13344	12268	31046	10372	85253	1497	3059	2599	731	435	14985	18119	4293	532	5451	75	186	2429	1389	1101	779	789	50703	6926	6481	5133	1300	2185	203854	716	61618
5405	1894	50	3563	1000	14320	5798	6141	2719	5555	1618	2266	38958	407534	10246	7605	95842	9589	19865	34613	35465	76312	14900	73948	1823	4759	3100	603	655	17691	18716	4005	943	8534	122	243	6132	2807	2272	962	2061	39060	7371	5328	3443	832	4280	295405	1009	80965
4318	1777	27	2595	1073	9643	7409	3242	1760	3406	1080	4204	39517	416194	12319	13298	70875	9688	11829	10784	11197	29355	6064	92210	291	1201	928	175	184	3967	5264	1394	176	3012	51	121	903	384	506	367	352	38406	4414	3956	2511	751	4076	285174	1497	73984
7109	3384	98	5798	1769	34539	14783	5605	2230	6654	1682	10978	70747	665272	19029	11802	100898	18805	16847	15830	16786	54584	9990	76570	486	1373	1133	461	206	9355	8717	1945	292	10197	59	119	1697	872	703	352	585	42684	5786	5857	3497	1446	1941	170287	429	46889
6361	1959	79	2588	1964	8206	4228	4133	1887	4832	1965	4437	43368	499525	14498	9021	85321	9790	9416	13457	13053	31374	6193	81853	308	1117	1149	238	177	5963	9639	3826	342	4439	118	156	1510	994	806	352	411	42498	5149	5047	2828	1072	2125	227751	611	74352
10085	6434	37	20172	2127	74348	21216	6759	2189	8164	2098	8731	58937	500137	15448	14019	154928	17818	25093	15861	17227	41404	8346	83371	418	1871	1204	312	268	10135	9784	1957	213	3905	123	128	3471	1874	1112	647	1164	30332	4554	3922	2476	1153	2046	178626	574	37199
2621	979	43	3205	651	9133	3972	4115	1802	3860	952	5444	47328	363279	14503	10251	86918	16346	10002	20935	19835	44295	15471	84863	1159	1473	1269	431	236	7736	7285	1650	593	5604	136	114	2037	921	718	421	375	48393	6038	5230	3539	1316	4291	256966	1118	62543
6661	2054	92	6669	1590	26896	7253	4618	1833	4923	2191	3288	28544	373500	9322	5868	73637	13105	10690	23520	22774	46120	10814	83664	853	2009	1942	518	310	9914	15316	4262	442	4905	119	67	2519	1543	1642	253	819	35790	6325	4676	2406	803	3929	206579	606	48393
14215	10683	93	24832	1604	79865	30192	5127	1911	5969	2176	3819	41818	437722	7138	8995	65139	3667	11460	10567	10360	26877	4921	70160	354	1126	1183	349	157	6676	9706	1986	141	2578	39	102	1597	922	854	380	194	45399	4905	4608	2533	1106	2781	174421	479	41903
7467	3610	118	3540	1734	17234	8819	3219	1652	4386	1892	3692	41447	499140	10319	8691	74699	6186	10820	11556	12270	26170	3623	88467	190	700	835	165	148	3636	6545	2213	89	3648	155	180	1091	544	810	313	272	69035	4997	4059	3049	1028	2119	187878	729	53742
7584	2769	58	9945	2394	22646	8195	4343	2325	4518	1696	4581	18780	317908	9043	6661	39192	4435	7069	27150	29527	66073	13156	85741	1912	4962	4604	824	610	18757	26889	7053	1198	6560	42	143	3352	1646	1156	805	1010	38591	6875	5675	2073	893	3375	322965	941	87505
9098	5270	67	6104	2271	24048	12783	7113	4328	9134	2997	3843	49462	671930	7969	5188	56155	5375	24607	19075	20042	45314	11572	87708	329	1807	1699	187	291	9863	16127	5099	338	5614	232	245	1692	1134	859	509	1156	36935	7560	7195	3028	1043	2475	187014	463	50696
9105	3735	100	4697	3239	24118	12166	5453	2678	5370	2275	3097	33882	317110	8297	6083	91322	9225	14397	19121	17098	44483	10488	84623	1207	3573	3891	912	345	14423	25381	9452	879	1245	59	507	4260	3297	2653	1012	1139	36646	4301	3944	2190	521	3954	358860	742	80258
10903	4672	112	4682	3937	18215	7461	4716	1598	5196	2529	4017	60464	557288	12218	14266	103180	14921	22132	15556	13750	35041	9132	90303	295	810	1015	226	98	3927	9233	4459	200	4746	99	144	1843	1692	1295	337	557	37035	4696	3743	1959	1006	2020	154173	391	40847
8538	5775	64	6070	2378	39503	15158	5749	2294	5692	2029	3516	34068	327735	10695	4860	83151	8610	10226	22941	26370	53229	12149	96093	1563	4476	3530	844	524	29898	33302	8414	834	10389	54	203	4186	2334	1860	751	1102	52510	8085	5956	2945	1000	3684	241649	514	74261
5052	2666	24	2901	1252	13159	10185	5540	1642	5632	1999	4606	50666	439547	8312	9788	64084	49114	20201	16612	17352	44249	10184	83227	1001	2280	1924	443	154	5953	7489	2227	479	10164	100	187	1634	1848	1590	449	6530	46583	4720	4205	2540	1388	5615	501827	1277	127723
5871	2076	30	3928	794	13856	10924	3652	1763	4114	1984	3966	23818	199586	5826	4447	47606	6824	8164	13429	14996	34026	7846	83155	2556	4359	3725	800	426	14147	18353	4818	758	5203	47	160	4435	2593	3117	477	806	42030	5130	4807	3048	1154	3208	310041	471	68657
6070	3555	115	2433	2691	9824	7705	3630	1161	4952	1778	5087	34897	351800	9144	7406	67523	7092	6824	14121	12972	34068	8215	89263	324	935	1214	596	131	6347	12762	5230	846	4595	72	179	2277	1799	1256	360	545	43878	4737	3701	2827	856	1315	110489	396	25992
5687	3965	59	6341	1453	23583	10568	6018	2241	7136	1876	5129	54034	437488	8712	9927	148292	37305	41558	13870	12473	32055	10162	84037	424	2470	2469	395	41	10121	14889	4032	333	5370	43	173	3243	1853	1498	599	2007	41075	4427	3767	3029	947	3237	201171	343	41557
6780	3474	29	3568	963	20558	9731	4433	1431	7643	2030	5545	45891	301679	6694	6779	57674	25360	16766	6053	6466	16932	7171	85719	131	526	493	141	169	3151	4213	831	211	4322	86	50	1014	1214	1038	362	1490	33899	3419	3955	2601	703	1858	188019	809	39623
4373	1739	45	2962	1804	12534	5106	6190	2248	5288	1859	8234	42264	239795	11495	8815	95625	13631	13482	20603	19907	41775	13234	91966	55	5242	173	85	1	14885	14218	3861	978	6154	21	165	4782	2212	1980	484	1316	40312	4159	3869	2426	830	2770	285869	1002	72301
8721	3950	70	9446	1831	29667	15755	8853	2384	6296	2067	7567	22456	214646	7212	3439	51251	7734	10990	28696	25939	56762	14499	63024	4212	7384	7286	3116	892	32824	44611	11402	2054	9838	169	361	13948	8033	6436	1635	1706	40273	6106	5677	2654	462	3922	398266	1266	77943
9487	4973	179	7683	3257	19691	12664	7572	3051	10197	3602	6353	42614	386035	11810	5396	95592	11190	8242	19211	23289	58026	7864	93393	2274	6805	5107	1420	782	24912	26728	5919	895	6583	116	475	6640	3365	2163	933	789	46053	8616	8226	3243	1111	3862	645845	1117	156088
4683	1613	145	4320	689	12417	5273	3024	1505	3090	1233	4081	34924	439983	9678	8713	77997	8066	8129	13445	13607	30767	5647	90285	464	945	921	278	82	4802	8115	2108	215	3578	80	74	1519	846	557	412	433	39007	4325	3551	1793	648	1920	164183	366	45311
7982	3149	101	8264	3156	16829	9224	6089	2184	7508	2526	3172	18432	161471	4106	4227	9944	5232	8019	19779	21227	45704	15986	87638	1721	4854	5219	2084	512	26977	42016	12370	432	7568	59	61	5510	3392	2300	651	1913	36960	4549	3721	2260	815	3019	271311	729	57250
10652	4294	45	11938	813	50084	10921	4426	2044	5350	1240	4395	31293	325108	5808	6593	61271	5519	6579	18718	17370	35187	8715	86647	785	1979	1541	429	249	11510	12120	2659	183	5793	115	85	1551	694	641	668	493	43334	3649	2981	2342	645	3495	196843	481	46520
5850	3137	36	4936	1194	20795	12207	5548	2373	7527	1922	1916	40862	395601	6369	6849	82803	10774	13919	19393	18778	45764	10174	85935	603	1717	1486	391	175	14514	16939	4031	591	5376	62	169	2650	1432	1792	397	882	45872	7120	6062	3066	1315	3966	249449	622	70563
6549	4706	95	2713	546	15322	12823	4953	1879	6089	2063	4583	45645	464122	12733	7050	95196	9246	13599	19470	19668	51069	7966	82074	595	1633	1829	771	220	11331	17466	4790	711	5951	121	146	2922	1761	1943	586	389	56492	7094	5579	3523	1359	2639	183418	795	56035
2826	1381	79	549	2103	1907	1746	111	1651	1916	1834	1732	19436	226120	7402	3346	37377	4342	4073	19027	19004	44135	6878	85561	1788	5709	7930	972	524	12922	40816	23300	560	3511	45	877	7843	8812	7043	751	888	25762	4149	4407	2025	500	3771	375926	1046	82752
2557	888	24	1367	1466	6617	3582	2492	1238	2765	1020	5216	46660	466637	9685	8473	63123	17168	25393	11199	9485	24047	7491	82961	621	2104	1677	266	168	5099	7003	1862	244	4312	101	177	1385	769	750	463	879	43515	5594	5227	3548	1027	4092	373444	927	59246
11722	5853	156	7978	3893	24269	11486	6354	2370	7859	3148	1591	38339	579116	6349	5273	41342	8994	29957	25469	24132	58430	13290	69892	614	2306	3199	876	261	14658	33316	13100	976	8024	210	220	4535	3771	2713	2692	2452	37398	4864	4166	2884	1024	2844	280000	646	68488
8949	4605	77	3411	3062	19416	11246	4070	1810	5316	2334	2178	32054	350032	8878	5674	51460	5404	16039	11515	11997	26436	7503	85791	220	1199	1144	183	114	6186	11344	4014	600	3776	57	71	1715	1245	1092	527	334	36486	3792	3190	1963	623	1255	77265	186	18984
8947	2698	42	4920	5050	16803	10131	5949	1856	5165	1494	17452	48298	460757	14680	12628	129043	12875	18993	21411	21751	49392	4353	83108	1807	3470	3204	816	254	9244	12824	3412	450	5560	106	61	3310	1901	1456	778	1104	35679	5058	3939	2584	513	2692	239032	669	45229
10919	4547	51	8006	1185	30629	18836	6069	1704	4837	1733	4567	35068	324738	5543	5792	52749	3875	9123	17170	19331	45977	11675	81067	519	1637	1545	413	289	8546	11607	3119	335	9314	51	75	1667	977	792	463	423	41787	5826	5181	4228	666	1984	177412	569	46415
6519	4200	98	12858	986	32969	12050	5204	1798	7675	1931	3109	64268	458335	10754	7895	132075	20192	31582	15097	13403	32472	12897	92091	250	1242	939	344	206	10646	10931	2481	241	7367	103	113	3098	1446	1633	545	1049	35583	3547	2877	3335	1363	2096	174328	415	47564
6980	3158	72	4597	1486	18050	9368	6183	1664	6507	2017	5484	24370	225372	6172	4269	55041	5860	9642	19408	16583	47177	9575	85129	965	1885	1656	683	246	10610	13384	3364	522	6215	88	133	2087	1141	847	497	533	30966	3574	3242	1523	735	2023	136431	738	37146
5276	3761	11	3045	1037	17426	17926	6737	1879	9476	1756	7531	32439	371517	8531	8198	93866	10813	8787	22490	22754	59586	12137	82963	911	2809	2132	611	276	15920	14944	2909	256	5326	174	296	2805	1239	1338	509	560	41749	5174	4170	2003	905	1847	121428	485	35082
7821	2874	48	5002	2422	20121	6734	5920	1917	6122	1808	3376	28634	213173	9479	7378	88084	9027	13020	11955	12540	24873	9953	90394	987	2953	2727	654	364	15494	19225	5388	819	242	30	70	4538	2816	2182	438	1540	42998	3893	3349	3279	1137	1745	130115	368	40200
5975	3486	46	3378	1321	23017	10001	5182	2110	5838	1592	2873	24515	157471	9822	3761	58602	6403	8704	16199	16677	36038	6605	90082	55	8851	173	111	1	46135	26063	5914	673	3918	66	122	3215	1275	1433	966	1711	40490	7370	4597	4727	1377	3843	245063	1079	60381
6913	2426	75	6654	179	19833	6717	5290	1998	5235	1424	5678	26444	177535	7504	6227	76526	8704	8041	17840	18679	36819	10982	78253	2664	5968	4439	1124	572	19415	20448	4171	622	293	78	177	5966	2543	2013	615	852	37986	3855	3304	2100	750	2514	180369	449	42839
5415	3410	98	3807	1956	16713	8009	4173	1948	5623	1987	1690	30225	501495	7894	5971	73072	5715	12582	13959	13162	28447	8440	103464	55	571	173	46	1	4177	7799	4070	745	4436	60	107	1055	880	784	377	1042	34455	4266	3509	1994	882	1634	117981	470	35649
10748	4032	40	8266	4337	25222	12417	6695	2953	8431	2862	2173	37474	414563	7012	3682	95806	4742	19141	19445	22070	54381	12719	79588	681	2597	3072	851	278	16977	34224	12877	1283	8263	90	155	5908	4287	5073	1172	1914	46804	6234	4775	3576	1284	2816	234748	272	52261
6079	2271	48	3375	1928	16307	6029	4694	1237	4299	1432	6294	26701	180448	7480	9917	68606	8367	6791	12889	12655	20195	8386	64507	55	2233	173	105	1	5791	6119	1620	312	3596	80	351	2324	1282	1181	406	295	38640	4026	3449	3254	694	2052	148636	782	32142
4934	2427	92	3682	1368	16165	14003	4908	2066	6299	1722	6164	31664	279052	6940	5060	69595	12984	13581	20650	19311	46152	16928	82473	1921	3643	2884	623	285	16165	14491	2705	575	7367	75	249	3222	1173	754	612	856	38126	3594	3244	2439	857	4778	325433	1100	65792
10056	5433	83	5354	1401	33130	18684	9341	2579	8873	2185	3622	53907	429492	9478	7058	103011	15646	16924	18179	15100	36949	8243	83232	176	1047	1031	201	1	5326	8211	2154	193	5915	40	62	1257	1073	884	409	471	42133	4999	4449	2856	562	2950	236989	934	58775
11235	4445	26	11508	1877	46670	17817	6019	1719	6827	1814	3814	42938	427451	11061	10872	102574	11191	20444	14407	14605	32924	8448	83291	292	1221	746	181	208	5585	5636	1320	217	1647	62	103	1201	474	456	266	365	37272	4161	3801	2390	632	1773	137272	458	32460
5684	1859	73	5479	962	18788	7439	4411	1814	4748	1154	4120	29060	310837	6918	7881	79144	6400	13530	16611	16228	35648	9785	88510	1161	3042	2310	558	350	10995	12440	3082	243	4820	67	96	3370	1690	1240	796	1116	32938	3968	3166	1898	558	1948	120152	182	20862
4450	1484	43	2491	1096	8899	4477	262	1944	3770	1369	5386	31018	296360	8839	7900	92167	16771	14227	17244	18444	44515	6208	72014	1161	2701	1935	608	82	8226	10371	2851	411	4905	89	224	4108	2351	1943	600	948	44327	6772	5706	2784	705	2410	222253	696	54934
3156	831	49	1561	656	5325	3460	3685	1421	2797	967	2496	24072	206124	5535	4451	47756	2576	7320	11484	11551	23985	6423	82507	1647	3377	2483	448	294	10542	11951	2703	580	5944	72	60	2926	1432	1198	530	486	39214	4260	3462	2739	585	1834	129662	318	28716
2466	906	24	2020	1022	6575	289	4457	1118	2901	628	18899	39138	202633	12389	6330	117752	15812	11132	15956	14932	36205	6966	60398	4813	6801	3851	1314	1057	15267	11916	1699	1154	5255	64	302	8480	3276	2622	1353	1587	37437	5457	4640	2613	495	1007	181007	411	26965
7576	2942	31	7421	2359	26585	16433	6252	2531	6553	1186	8824	56016	467666	15175	12958	94651	18420	12335	30637	35811	79306	10575	75553	1671	3874	2073	487	512	12351	9803	1974	138	3373	64	245	2643	1032	814	562	771	36148	6656	5760	2599	649	2317	180779	713	48499
3067	1621	36	2489	483	11536	6173	5583	2959	5925	1371	5579	51669	441298	12998	9397	127569	17261	16998	18816	20761	58521	16107	84382	568	2403	1248	229	328	11147	7870	1186	153	6533	49	345	2517	856	667	342	436	55797	5996	5106	4282	2150	3793	337250	1460	96997
5304	2896	117	2857	2245	7007	6523	5513	2346	7509	2379	2491	40743	452640	7482	5627	60118	4230	7973	13492	14167	32030	7831	93499	729	1709	2373	513	280	8686	15841	3417	520	3984	71	75	2203	1092	673	309	478	56790	7268	5460	2787	1002	2120	161928	705	38263
8860	4096	137	8078	4614	19226	6850	3594	1488	4894	2269	2058	33722	447837	10221	3558	66450	6238	7664	22853	19451	45075	9549	63399	55	523	173	23	1	4485	10543	9839	1857	4836	29	161	1396	1471	2156	1507	962	53427	4339	3468	2307	1198	2186	121187	339	29520
7377	7921	103	7194	1276	33655	30758	6987	3144	10257	2742	2639	26249	392934	7068	5980	46774	4345	17110	14951	18533	48974	7996	88663	565	2658	2028	563	286	19479	24102	4859	190	4988	113	182	2186	1136	856	672	797	44573	6959	5816	2599	1411	2215	202150	534	53708
3272	1859	85	2140	3320	5825	3887	3565	1746	3997	1801	95	12446	147575	2784	2451	22927	2318	6729	12365	12226	28564	10698	85858	661	1621	1813	427	171	7531	13557	4599	533	6620	128	72	2162	1626	1268	529	1354	23998	2573	2706	1875	530	1349	111461	264	28087
8881	3478	113	7210	3043	24386	10477	4897	2232	5057	2360	2589	49680	642338	12188	9347	109821	7727	12509	20060	18545	49660	9967	88539	328	1182	1171	248	211	7093	10579	3498	448	4917	22	110	2458	1459	1981	606	381	51542	7389	5922	2821	1211	2926	200943	880	59102
5916	2843	41	3489	1340	15522	9059	5000	2624	5928	2087	2931	43237	423969	10337	6750	70179	8661	11360	10183	10843	26756	6665	87179	359	1681	1388	181	152	5935	7765	2215	412	2270	71	233	1310	698	606	634	332	52805	7942	6559	4537	1016	3575	353662	929	99836
6058	3109	19	3758	841	17659	6995	5969	2288	5815	1811	1837	46317	391463	6994	6364	111022	6013	18851	11378	11626	31032	6938	87486	165	806	833	70	164	3733	6113	1965	228	3294	63	64	1576	928	682	185	486	39900	2537	2059	1420	582	2313	163433	375	33000
6679	4059	133	5984	3654	16236	14021	6369	1745	7419	1757	6922	28614	329039	7095	6161	60964	5835	15474	18158	17143	36658	11613	86734	1266	4336	3517	857	347	14161	17948	4375	946	6299	207	130	2131	1399	1111	391	1154	26026	4435	3565	2493	511	3013	358001	579	70690
5934	3065	101	5699	3055	14521	6565	5402	2139	6400	2023	3017	36880	381228	9772	8365	95607	8935	20786	25486	22390	58589	10090	92960	737	2261	2164	519	395	15357	20945	6143	268	6005	121	142	5150	3085	2119	603	1539	33839	3872	3969	2655	1038	1812	163027	329	37439
5628	2496	48	5641	1922	27661	8347	5384	2220	6321	1651	4689	48027	485416	10250	10992	114275	11938	14187	17152	15896	34111	7678	93712	55	1336	173	95	1	5337	4418	1135	346	3972	55	127	1386	664	807	500	383	42466	6351	5375	3084	725	3506	245288	1159	53088
7116	4441	93	5370	2176	20103	14881	5432	3260	6769	2204	2614	38293	433991	12440	8257	90640	9037	8366	12951	11972	26367	6477	88021	275	1076	968	180	98	3636	6144	1777	423	3851	126	151	1303	1036	837	341	273	37387	4721	3692	1974	468	4087	214441	1037	56954
6770	2681	47	6645	1477	24110	8836	4069	2174	5841	1559	7184	56173	649936	13447	8969	115305	20190	31832	31708	32430	82980	13239	80946	942	2433	1877	413	283	17928	17251	3548	321	8621	22	189	3101	1328	1118	562	1791	29026	9752	8501	3764	975	4379	327095	950	103721
4078	1662	54	1706	2430	6444	4588	3215	1522	3806	1634	2353	26036	448686	9661	5174	47107	4969	9961	21703	20415	47736	10812	83319	497	1948	1867	419	284	9416	14300	4092	219	5177	57	133	1948	1253	1054	372	446	27207	2965	2530	2049	519	2016	209436	547	74578
11611	4721	73	11572	2900	29220	12126	5202	1937	5515	2145	4167	42504	514435	9551	5885	91593	12023	11549	18221	14907	36211	7656	57891	468	1625	1608	531	224	8391	14298	3939	386	3590	278	187	3749	2399	1602	1085	918	44766	4573	4200	2230	1231	2976	174451	682	37855
7231	3351	77	4082	2896	14178	7404	3179	1138	3388	1177	4031	43164	444171	8119	8215	62493	4786	12281	19676	20034	50098	10319	84872	248	1430	1616	198	166	6091	11068	4238	436	2811	53	120	2727	1867	1521	394	562	37422	3485	3161	2742	1020	2327	215075	377	51910
1677	689	87	884	1247	1613	2589	2541	1173	2641	1564	3487	31633	332284	8479	5563	71027	6594	9112	9020	9920	25568	6607	86711	1093	3984	4042	355	308	6945	10663	3311	442	3777	60	206	2586	1709	1326	304	435	34534	3883	3756	2460	835	2963	408651	906	116782
4540	3036	63	2272	1509	10360	8023	7607	2934	8779	2270	6990	42611	278720	11187	8519	72363	17989	14348	18478	18292	44100	11452	84885	702	2164	1558	503	284	8945	10846	2578	451	5649	57	190	2017	1032	836	314	891	36086	5300	5144	2996	940	2321	234348	836	43572
10694	8362	208	11730	4899	43388	17777	5891	2578	7219	2650	6273	46193	504332	17386	12572	55297	16200	14178	17168	15237	38341	11819	85917	868	3245	2467	405	212	9370	13051	3730	499	5019	147	244	2733	1454	1149	470	1186	35668	4077	3857	2458	813	2628	267747	874	54989
6342	1952	131	2562	2594	10832	5280	2830	1526	3986	1894	2961	20473	366138	8705	5999	36582	4008	8851	15766	16076	37017	9990	88896	316	1971	2368	296	184	7289	14070	5737	815	4065	34	73	1806	1351	850	646	659	32467	3442	2940	1881	437	1930	149995	452	38206
8468	3902	114	5700	3085	20325	10315	5923	1604	5499	1597	5488	29416	292231	11043	4216	55933	7533	9147	24229	20651	42664	11518	82635	1340	2998	3017	1346	283	15462	25338	7473	1002	7090	96	83	5689	3289	2532	1063	1510	33417	4394	3643	2289	695	2391	217509	417	49146
11989	13036	235	6590	3992	24227	17777	4784	2610	5199	3601	2276	27599	386171	6446	4064	36088	3703	10229	19786	19485	44119	9540	84965	322	1466	2708	634	196	9012	30194	20030	1913	7195	127	76	2532	2828	2106	386	904	45166	6249	5288	3256	920	3273	269360	775	72800
12884	6059	129	19533	3412	62011	17468	4940	1406	7696	1822	6739	41019	379247	11245	11183	91907	10534	12727	19880	19000	41293	6777	82515	934	2292	2026	809	275	13215	14874	3822	378	4285	86	146	2949	1715	1119	417	609	34899	4423	3108	1613	1108	1502	93734	459	25124
4369	1894	80	2785	1057	9400	8311	3905	1709	3399	1535	1422	34852	306299	9036	7650	81018	12119	7794	17413	18792	40778	8801	82735	1754	2971	3073	856	314	10380	15993	5034	1267	5840	63	131	4720	3415	3912	1128	758	33466	4925	4480	2551	695	2770	253387	662	67677
12178	5609	69	4907	2256	17288	11581	8190	2179	6336	2177	3011	30902	341994	7051	5719	52900	5800	8375	19813	17172	43469	11009	86379	714	2134	1954	573	295	12462	17037	4466	869	706	78	78	1924	1055	922	688	610	45212	5392	4839	3010	1067	3425	204672	1004	49057
7699	2384	67	4618	1890	25386	9349	5727	2383	5947	2360	2515	32320	335959	7401	4532	74616	5253	11347	17656	17658	41472	7664	82740	878	2642	2420	579	1019	14149	21892	5964	794	4687	78	217	4419	2601	2064	311	455	39413	5021	3896	2681	726	2796	203242	574	53880
8091	2866	118	4637	3192	12543	5589	4488	1594	4612	1523	5459	27502	266629	7392	6544	38379	8176	8938	14680	13373	31824	6582	85492	655	1480	1407	510	252	7491	10856	3300	481	4265	91	77	2010	1267	1031	764	776	34376	3475	2900	2036	566	2765	189640	917	48548
2970	1417	19	2325	490	8960	5240	3700	1117	2826	954	11345	56180	335333	17080	13388	65762	11561	15392	17845	17078	44805	9904	78019	1813	3514	2342	518	232	8426	8398	1718	270	6232	70	344	2097	854	764	708	947	28136	6035	5991	3071	540	3815	269603	1201	43449
5772	3515	57	4848	1622	19847	10083	3392	1197	4125	1274	7090	32926	358451	7694	8923	49935	3181	13394	10417	9190	27812	3500	84676	357	1586	1836	630	148	11412	21321	7540	469	2690	29	475	1875	1151	808	698	897	30847	4451	3420	1580	673	2084	151047	573	29742
4661	2384	94	3178	1855	12152	6560	4471	1599	3891	1599	2878	42680	552018	6954	4863	61030	13043	17682	16998	14353	33186	9362	93673	221	811	1082	335	93	3562	7602	3276	250	5234	98	291	1742	1646	1325	392	1867	46016	4197	3568	3133	1100	1768	124726	344	34639
4318	1653	154	5430	780	20748	13163	7702	2461	4469	1184	3672	62205	607069	9823	16308	98565	54047	24802	13567	14751	39528	9633	106945	389	1075	409	78	281	3421	3266	788	322	5242	83	190	1694	432	395	476	1985	58546	6778	5451	3612	1827	4346	239804	1226	64143
4805	1584	78	1944	1586	12483	3315	3872	2038	4319	1581	1761	23498	280964	6276	5064	68214	6250	10347	14541	10297	20307	6206	71709	55	1346	173	105	1	5572	9049	2662	303	2488	16	89	1603	1214	817	334	471	27527	3196	2931	1679	650	3684	203119	885	52769
7612	2699	47	4956	1911	16499	8557	6748	2647	5962	1549	2480	31722	265803	8408	6081	82865	10474	10704	27107	31017	61599	12422	80601	1658	3670	2776	617	459	15232	18384	4347	911	5778	78	143	5870	2969	2426	476	1102	32893	4422	4156	2175	540	2901	156019	369	49774
16466	8603	75	29794	1493	126567	39694	6577	2979	9223	2484	3829	41868	524334	9501	7536	78799	8086	17829	18463	17648	40809	8129	81746	390	1101	839	317	137	6760	7510	1795	213	5979	41	70	1374	681	554	779	513	51605	6166	4857	2839	1270	3040	190735	599	47144
3522	1624	42	2074	1503	9834	4767	2686	1067	3430	1208	5314	45254	427218	10661	9596	74198	9003	13506	16030	14298	36466	8350	81481	465	1040	1046	400	157	5980	9452	3116	389	6014	60	69	1588	832	718	360	584	46799	7019	5558	3673	855	1901	114809	371	29582
5978	1511	99	6017	740	16160	3977	3561	1341	3527	1205	4951	47949	540250	9709	9242	70326	15782	13561	22299	20401	55140	8794	78699	667	1820	1706	375	173	5731	8315	2757	322	7922	14	101	1291	1146	940	246	774	45518	6171	5456	2411	759	3043	236094	763	46424
1611	928	37	680	1537	2159	2283	4945	1828	4489	1810	7608	43992	462380	13160	7426	80296	12983	9763	9478	11227	33330	6744	77347	1207	2624	2599	517	279	7279	9932	2832	378	4490	76	101	2339	1270	1051	462	478	44493	4203	4738	2735	1661	2535	306283	427	73197
4433	2097	46	1911	2285	7816	3752	4479	2305	4837	2280	5216	42486	478614	9771	12786	119802	10432	16266	15809	15254	43231	8216	81990	720	1994	2287	762	270	10557	20673	8919	1088	8191	81	312	4421	3888	3133	910	831	54297	6367	5886	3449	1354	2810	264352	640	72022
6470	3475	50	5658	1351	24568	16401	7514	3183	7065	1474	5246	25256	210705	8614	4975	78448	14691	8858	32994	31997	67523	15946	78547	1921	4034	2817	848	461	18362	18439	3970	946	10306	112	160	4566	1976	1547	792	925	29603	3852	3341	1957	603	4199	287909	1091	64776
5432	3233	78	2308	1856	11341	13501	6551	2914	4947	2147	2694	25197	280897	7419	6766	46737	5129	9340	21735	23422	47772	10883	84407	1416	3358	3090	585	484	13735	20608	6431	550	6541	58	215	3197	1953	1554	563	897	44656	5573	5525	2901	1122	3167	242791	493	69345
5311	2164	113	2205	1026	9013	7985	4120	1479	4095	1753	1681	27835	302409	4748	6132	68798	3693	6470	10390	11404	25290	6426	90126	719	1516	1565	320	268	5938	9470	2882	345	2827	62	160	3390	2321	1756	414	468	40785	3080	2207	1466	434	1922	126963	314	33366
6933	2564	77	2953	5130	8445	3827	4630	1715	5257	2769	2622	22440	414561	10369	5059	49920	7403	11007	20060	18653	39922	9000	82132	989	2896	3403	658	322	11551	23588	9477	1021	1302	77	85	3435	2671	2221	370	1454	22766	4084	3408	1881	280	3542	333277	624	86344
7902	1950	44	6055	700	27548	5708	3994	1773	4755	1611	6284	46715	341868	12079	6652	58681	8474	8261	19459	20128	41017	10924	84533	788	1845	1436	565	52	10807	12601	3140	238	6426	53	83	2240	910	787	338	565	33162	5089	4452	2197	613	3137	213599	967	57414
13991	9178	137	13121	2625	65659	32652	5819	2788	7085	2640	2447	35718	419173	8875	5569	69238	4104	8484	11445	10488	26265	5291	88932	211	679	743	147	111	3610	5636	2099	282	1944	74	54	1301	819	647	411	299	43541	4512	3539	2583	846	1845	147350	378	36307
5725	2608	68	6242	1429	20730	11943	4991	1392	5735	1162	6147	42865	280325	7913	8847	134742	12966	16304	15927	17905	48239	9723	79850	2216	6518	4858	1099	360	22738	23611	4717	697	3340	129	651	7163	3136	2572	882	2157	42848	3838	3212	2301	1099	1469	127802	417	23753
10759	4071	42	5018	2033	20901	13765	6202	3454	9436	2819	4761	46320	411855	14551	6976	127454	15203	11221	22870	26101	60720	11566	80467	441	1774	1381	418	249	11733	13559	3306	728	4958	41	66	4298	2110	1717	524	684	38397	5772	5057	2121	1008	3402	270270	846	71513
8874	3121	161	9322	1545	25940	12182	5165	2586	6117	2217	4292	44877	514718	9152	4364	45378	6134	17198	19214	19499	47937	9853	63573	378	941	798	306	201	5638	7740	2120	131	4961	82	123	1086	493	464	346	503	48615	5625	4609	2764	1296	3052	211676	785	54237
5906	3096	75	2870	2027	8899	5308	5364	2371	5124	2032	2167	32780	405361	5470	5891	76862	4120	10069	14239	14471	33774	7300	82134	400	1757	1952	350	226	10092	17429	5508	606	2166	36	133	2197	1550	1276	293	443	48606	7696	6225	2781	842	2725	200599	584	44379
6856	2444	34	2607	1992	8053	5619	370	2057	4901	2085	8344	62905	482628	19513	11777	116302	18356	15386	14553	18811	44602	6763	83836	266	1562	1230	199	180	5893	7654	2309	161	11416	92	152	1896	1134	915	514	474	45222	6417	5683	2175	1138	2723	246853	736	58741
6094	3057	152	3383	1464	14516	9773	4320	1586	4542	1539	10597	67639	512467	21099	10683	93296	15137	10237	17465	17676	40193	10501	82045	355	975	989	434	136	5708	7938	2710	253	1943	60	80	1599	959	772	437	596	39968	6304	5451	2989	942	2956	238939	1417	50725
6104	5120	184	4316	1372	17762	9927	7920	4375	9191	2539	4209	80370	971047	18299	11020	222764	19804	24556	26456	22586	49290	13455	67018	175	1667	1592	191	186	6147	9807	2966	137	7657	118	386	3317	2385	1854	469	548	40206	7515	5570	3629	1276	3499	294919	984	82311
7635	5369	69	7601	2201	37573	18578	6055	2351	6779	1501	5033	36983	236497	7954	5965	34627	34211	22543	22509	22744	44017	16181	82046	1445	3764	2736	702	540	16400	17138	3910	418	6333	28	206	2935	1676	1279	521	2578	36760	4938	3759	2613	837	1877	135697	470	37412
6556	4280	134	3002	1094	19273	10236	7312	2235	7077	2319	2665	41456	473650	11673	6243	78580	7687	14382	18137	17331	41564	8650	79449	434	1271	1301	404	20	8533	13118	4039	401	5391	48	58	1881	971	907	370	388	49654	5454	4428	2908	1154	3104	250142	592	71064
5785	2314	158	4336	3436	14098	10417	3851	1847	3661	1562	7341	47537	434327	16261	11559	98845	20354	14190	13350	13386	34410	11777	88488	552	1324	1007	168	139	5245	6443	1273	243	4537	41	133	1705	862	563	473	433	42611	4148	3561	1967	582	2116	179959	508	42213
15162	15000	184	15581	2655	70052	37887	8832	3324	16230	4765	6752	64472	588130	10382	7493	145864	8936	16550	15406	16290	42347	15415	75493	203	1259	1182	329	108	6914	10301	2837	269	7391	184	61	2773	1393	1231	540	518	63805	10826	8914	7632	2882	2219	183974	760	56570
5965	3187	57	3217	1027	13133	6401	5158	1290	5379	1621	7039	18970	234316	6265	3709	46715	7544	7057	20606	20035	45686	10331	85711	2157	4635	4282	1331	525	17347	24853	7632	569	6459	93	148	4812	2980	2273	685	1049	32027	3268	2674	1844	718	2165	209603	808	45989
10546	6860	156	7545	2579	33271	14934	5960	2718	7495	3528	1678	29626	291154	5678	2889	45883	2978	8565	12104	11560	23743	8026	102452	280	1345	1555	409	114	8944	13859	4891	293	4696	61	105	1089	1167	921	134	519	36806	4394	3525	2547	598	2986	287283	864	73697
5452	2478	48	3842	797	15588	12995	6377	1959	4231	1641	4110	43786	419077	9068	7476	81761	8906	11658	15804	14916	37662	9145	83343	342	948	879	330	175	5550	7899	2290	354	3437	79	112	1858	1139	901	391	466	46812	5412	4846	3763	1209	3325	229371	1172	56928
7566	2723	44	6018	1746	17878	11908	5419	3123	5947	1708	3092	50930	500794	12685	7536	113823	9259	11243	18227	18275	48527	8412	81627	183	830	646	170	108	3753	4092	1234	297	3606	104	144	1507	721	580	331	298	35804	7348	5922	2108	808	2509	191282	681	42177
6078	3244	89	4194	3502	16710	6005	6388	2474	7916	2440	4684	25913	202253	7339	7328	59469	8172	9678	24288	24166	59181	19643	97136	2598	6827	5700	1787	847	40328	42685	10308	786	10393	124	166	5729	2484	2395	1703	1537	44763	4804	4578	2877	947	2883	225808	830	56449
13689	6383	160	5480	5388	20561	14636	3992	2326	5250	3751	1523	29790	404882	7370	5263	45397	1904	8456	15634	14902	34222	5972	88904	192	1123	2035	277	81	4433	13133	7454	687	222	89	214	1258	1457	1168	732	651	40212	5406	4550	2214	823	3381	338965	691	84927
7272	2404	78	3301	4147	8534	4438	3590	1067	2400	1306	5738	17784	133724	7639	4880	58972	6807	6966	16375	18705	36704	8148	85239	2923	6857	6808	1228	701	15609	26714	10566	1716	4980	162	220	7384	6703	5234	724	1097	28495	4638	3424	1561	490	1092	121854	214	20830
3013	1736	68	2000	985	8257	3437	2926	1204	2541	1062	4011	29580	297260	11107	9168	50450	6841	5507	16420	16193	27559	5886	102290	55	2199	173	111	1	7603	8093	3349	652	3428	14	369	2155	1690	1390	349	552	35386	3777	3160	2238	562	1882	108277	478	32392
6432	1646	33	5521	795	21828	7866	3501	1334	3411	735	7781	32339	227401	8868	7883	68278	7820	11632	24536	20801	51156	12378	79255	1602	4181	2572	727	367	20169	17716	4041	269	3971	249	553	2849	1182	940	938	1816	32475	5396	4446	2503	554	1114	82933	234	14972
5668	2639	57	5640	2102	14435	9488	4084	1912	4125	1444	3368	27662	294813	9739	5669	65165	6393	9684	21775	22197	44920	10227	86993	814	2544	2307	654	370	13366	19762	5270	426	5385	235	70	2923	1835	1300	364	1013	39274	6156	4671	2417	598	2207	195929	559	56327
8030	3596	193	4955	2093	17404	11734	9313	2661	4797	2547	2839	54688	483055	11190	6049	64403	6270	11176	18827	18439	50905	9239	74462	375	1640	2051	439	306	11000	21965	8027	737	6521	111	127	4281	2951	2380	621	1233	53370	6434	5546	2561	1225	3638	243016	1127	76283
8685	2629	49	4441	1657	13635	8889	5616	2315	6248	2111	3777	40009	416201	8753	10019	91259	9076	10387	19508	19094	45663	10537	82863	815	3834	2993	542	274	13038	16501	4441	600	6405	61	400	3244	1626	1332	600	1039	51528	5664	5230	2550	1506	4084	353255	767	91454
6898	2051	99	6945	3134	19990	8599	5011	2356	5658	1271	5017	33570	233779	11962	6946	76889	11573	12433	18187	19123	35578	8136	74349	55	2743	173	47	1	13688	12641	3516	523	3446	40	240	3599	1802	1537	483	1454	23061	4209	2854	1738	393	3382	242920	893	69687
6034	3301	91	3221	990	4888	12514	6210	1269	177	1440	8264	39505	414024	11271	8141	54661	7119	7396	18581	18044	41980	7802	82093	596	1567	1807	790	461	9445	16668	5125	232	6418	100	18	2534	1834	1257	618	1170	52747	4083	3547	2350	937	2047	114885	486	25078
8395	3308	82	6188	3105	27266	9000	4000	1725	5452	1701	2924	41525	469566	8155	6391	95229	3904	14279	21179	15768	38833	11359	82293	361	1723	1730	653	175	10353	18726	6343	753	2511	47	149	3112	2158	1741	841	1246	42448	4742	4179	3175	606	2225	185563	343	36201
13025	4493	55	20964	2613	81880	18082	6301	2768	6761	1739	5109	40098	371994	9580	7504	58405	7957	8310	20199	18406	47886	14249	82847	1402	3341	2273	573	200	12962	13697	3012	405	6746	39	203	1809	709	570	227	549	37173	5676	4938	2732	850	3233	164549	764	47199
4963	1092	50	5420	1143	12892	4647	3334	1112	3070	969	12146	45317	436847	14828	12705	99972	14311	11291	19240	17445	42017	8170	66557	1594	2603	2696	1024	223	10088	13476	3465	446	4397	107	116	4856	2956	1868	1055	681	35104	6054	4832	3176	996	1741	140104	274	26863
9581	4199	68	15830	834	63741	24989	6642	1959	5727	1574	9084	26473	219876	7682	3885	53087	7646	6018	19174	19973	42436	10753	89605	4772	9556	6314	1060	530	17975	19114	3391	483	5967	52	446	3366	1395	963	645	497	38862	7010	5895	3606	754	10793	821279	1920	159068
5423	3432	32	2847	1783	12076	8223	7063	1950	7021	1681	4290	22489	275647	6283	4007	72806	7263	8648	24453	24452	67830	12678	79609	1667	5127	4119	1338	593	23705	32052	8049	724	6445	210	389	6642	3905	2811	910	966	40408	3879	3285	1755	608	2285	170728	487	36980
4525	2296	26	4546	1193	14232	14119	6715	3267	5323	1774	3242	49244	412506	10575	7500	105458	26995	20197	21299	22804	51085	10309	79697	501	2230	1403	252	286	11958	12158	2476	335	3360	51	375	2825	1278	1028	464	1430	28561	4692	4417	2145	451	3653	294451	998	78321
7219	3615	65	5011	1920	20412	8584	5883	2103	6196	2218	3650	36654	357690	10108	6374	96163	7998	6842	17281	19385	52507	10038	86414	390	1847	1903	478	168	8620	14240	4166	863	3691	42	166	3736	2233	1839	496	605	30801	3979	3901	1716	426	1656	296660	924	69464
2883	1344	37	1917	899	6948	6092	3135	1182	2949	1297	3060	33409	267771	7821	7386	63874	17017	13549	10657	9457	22573	7296	91349	805	2599	2264	441	108	5987	8689	2019	535	2902	80	60	2712	1229	970	575	1296	35573	4012	3317	2122	464	5038	405868	1390	98732
3135	1690	68	3875	1410	11148	6815	4322	2034	5251	1467	384	41113	272554	7404	6148	79598	10646	13574	22414	21261	54415	14074	68512	1834	4303	2765	615	491	26030	24183	4920	350	7145	90	132	4409	1571	1140	655	1519	35298	7005	6471	3386	1231	3449	309886	1002	77958
7375	2999	143	3622	2802	14638	7363	4422	1833	4239	2410	2078	31621	392670	6504	4331	76788	4637	6729	18240	23283	56530	6549	91945	464	2151	3171	555	205	12711	32528	15926	1768	6132	65	364	5631	5341	6916	597	1127	36169	5057	4133	1271	594	3770	301428	848	74267
7065	2017	76	6618	896	19482	1766	3405	1430	3712	1422	3183	24545	345308	8415	5237	62433	6260	7773	22179	22245	37956	14618	83104	1086	3192	2678	713	463	14800	17756	3848	812	6619	165	141	4971	2644	2959	743	739	38419	4958	3753	2876	843	2790	213522	846	53824
5082	2259	71	3760	1027	12412	8211	3889	1475	4311	1308	7172	19330	178603	6530	4840	43778	7215	5611	16310	14728	29526	9197	86815	1395	2511	1995	608	389	8097	9223	1958	648	4185	61	142	2808	1376	997	260	492	32277	3040	2741	1777	667	2573	155616	467	34997
8320	4919	47	5212	2275	37630	19815	8102	2122	6909	2066	1923	44105	402451	8439	7451	84149	7113	10359	17071	15971	36779	8277	83730	256	945	814	146	218	4684	6356	1727	312	5787	91	82	1360	388	590	218	338	50307	5158	4772	3255	1087	3141	201072	769	58734
13189	4067	54	10327	2133	36515	12648	6727	2621	5497	1556	8624	28683	376852	9730	7101	92213	11053	14115	27976	28527	68398	12721	85922	2756	6818	4197	762	687	15863	15226	3314	272	7544	97	231	4275	1970	1622	771	854	30473	5893	4756	2100	778	2609	311098	720	76505
2725	1225	46	3042	591	6476	4995	4908	2366	4580	1193	2675	34429	399797	8612	7218	67062	12475	11673	12617	13584	37210	5696	85614	596	1778	1101	122	458	8115	6422	1200	255	3303	101	113	1474	528	549	315	475	39673	9669	8457	3579	953	2517	180515	960	48329
4930	2321	76	2759	1359	15647	5817	5272	2384	7364	2480	3638	30922	260509	5845	4473	60360	5926	7625	17270	24057	49773	8675	68765	55	1968	173	85	1	16753	16268	4310	403	5815	61	176	1793	940	1012	524	638	37158	5668	5151	2701	756	2680	278627	935	59106
11800	5835	104	7366	3277	29869	18361	4715	2129	5762	2418	4255	54548	554756	14275	9940	100706	6615	13120	17463	15613	41702	8440	87643	361	1192	1336	266	82	5510	8976	3195	599	4432	70	124	1960	1147	837	557	310	47206	5668	4230	2984	729	2250	186676	313	55473
3743	1360	55	3357	948	7331	3941	3538	1587	3259	1195	4956	65177	746350	11514	10071	59079	60734	29680	25148	21542	47326	16174	81066	551	1430	1302	436	185	6788	10949	3171	221	8909	49	126	2454	2938	2137	590	6248	55353	6437	5361	4416	2576	3137	202278	797	64430
4373	1588	49	3860	1279	10777	7151	3908	2191	3393	1173	3226	26795	301922	11067	5639	95802	14068	9623	17174	22778	54721	8063	85818	1237	2531	1770	428	389	8714	9021	2052	425	7145	109	129	3658	1817	2224	359	373	28489	3960	3459	1320	430	2253	214023	405	64782
4538	2002	129	1572	2073	8004	6100	3819	2737	4947	1999	2461	29211	413059	8680	7906	73827	5882	11873	10614	13012	37507	4690	93400	440	1961	1762	295	238	8573	11553	3219	589	3380	50	174	1825	818	751	234	579	40240	5528	4516	1465	670	3792	282287	1210	81777
5489	3036	112	4179	950	13868	6778	4621	1937	6752	1925	7961	48777	347526	7736	6490	69430	9261	16003	21645	18731	42954	3886	73546	805	2000	2325	1337	102	16567	20784	5303	234	10594	87	147	3295	1675	1822	864	786	42284	4094	3744	2927	1514	3880	325944	1433	70331
7248	4609	154	5879	1986	13770	8933	2755	2016	4784	2633	2676	43736	433106	8320	5734	52138	3200	8590	12917	12294	32750	5166	83625	195	596	648	172	165	3287	6299	2664	288	7110	82	196	1070	513	425	219	254	45469	6696	6117	3656	1084	2163	184442	728	57213
5986	1682	38	2398	2104	8773	3395	5020	2516	5363	2142	2209	36557	456555	8068	5233	64778	5609	10221	17995	15977	40827	9866	89062	364	1053	980	328	140	8447	11788	3358	445	2938	55	94	1422	854	701	390	510	48973	6332	5202	3243	1199	3243	261944	1199	73875
11020	7491	99	9859	1809	54921	24465	7592	3101	11364	2420	6052	58522	408246	7106	6737	71814	16158	23764	23346	25577	66861	16733	75072	616	2308	1641	352	91	14847	13900	2873	159	10509	59	52	1266	910	713	279	1005	50018	9802	8423	4858	2034	2290	186280	769	46212
10958	3405	135	4681	4100	19469	10621	5428	2160	5738	2004	2789	37621	491790	9998	5366	87547	14989	15737	25963	25894	56937	14438	83309	727	2390	2301	360	294	8768	13784	4561	628	6887	57	237	2640	1684	1381	459	3275	41206	5690	4572	2545	1295	4356	303140	833	79845
6296	4219	90	4923	968	23431	9749	7044	2955	6868	2147	4661	53539	524852	9458	8487	100631	8794	14120	27416	25218	59671	12548	79595	775	2355	2327	658	125	12888	19992	5892	377	8590	141	137	3052	1767	1242	655	612	48034	7340	6486	2746	1589	4724	381088	1217	96638
6834	3460	49	3419	925	17218	7224	5156	2494	5282	2188	2510	22544	218664	7686	4473	12696	12216	25019	26142	28129	60618	16083	84084	2359	6317	5167	1154	817	26442	33818	8616	1001	8920	88	82	8217	4583	3517	665	4347	36320	6190	5596	3291	927	3552	273239	1087	60250
2551	845	45	1692	534	5792	1624	2402	1054	1983	567	6374	45805	336628	7445	10116	93540	7440	12493	10868	10516	26742	4809	81980	639	1489	1013	267	280	6046	6335	1327	235	7241	84	153	2184	957	785	689	694	31355	4098	3552	1986	549	1669	125870	264	22169
3683	1299	97	2898	2417	10401	3006	3378	1159	5237	1358	3597	52980	408496	7865	12058	138286	103450	32103	12583	14887	35903	9354	85503	140	786	591	198	116	4984	7684	2367	342	5270	93	120	2059	1700	1334	351	2760	35576	5127	4020	2931	1089	1679	124758	480	30631
7783	3794	72	4759	1019	19030	9831	5911	2813	7929	2127	2282	42092	525422	8032	6078	78368	5548	10029	16314	18839	39920	8650	86215	222	1830	1612	338	167	8818	12338	3435	311	7109	85	378	1670	617	629	441	333	47701	7388	5040	2501	989	2422	260023	446	91952
7468	3796	56	4232	1997	18302	8773	4779	1864	6288	1988	1674	40446	294758	4380	3840	101078	5994	27170	10838	10691	27989	12468	83270	227	1484	1276	267	111	8336	13777	4026	318	2211	59	106	2356	1391	1113	488	575	38514	3704	3603	3704	650	2120	235504	407	41983
6953	2879	56	4194	2540	67756	16725	10011	3724	7059	1486	3198	30771	442634	7723	7548	56707	6117	10273	37794	43528	93728	18655	79344	511	2262	1589	309	288	11561	12674	2756	193	15737	129	198	1899	916	761	533	675	52221	10830	7190	3293	921	2312	248019	1060	79844
11317	6048	95	5631	4002	17455	9187	5580	3006	6376	3432	3924	40930	466626	12713	8285	64234	7783	14960	23109	26575	62800	12512	80604	589	2429	2689	582	362	13647	27788	10756	597	1188	100	147	3268	2777	2234	647	926	44894	6170	4888	2688	1005	3988	352246	961	85631
5400	2835	34	3778	455	16279	7075	6212	1885	7486	1999	4011	28700	363630	8957	5675	69053	12305	10934	23282	26003	78724	8020	85796	1970	5618	4383	815	458	17579	21659	5458	451	8276	52	340	3863	1785	1340	457	1195	28353	4698	3994	1326	983	3898	517082	953	140121
5090	1831	96	4948	884	10969	6453	4969	2483	5688	2582	2430	37274	414256	10085	10284	67721	6696	6267	15361	19448	55459	7031	76725	708	2547	2095	332	331	8737	10195	2363	211	4212	75	200	2332	1526	1005	463	235	48968	5724	4577	2319	1190	3388	411008	571	112805
10033	5760	105	6509	3887	28001	13072	667	1740	6882	2674	2304	37257	367151	5468	6288	77444	3399	14181	10839	10026	29158	7180	86207	336	1378	1643	643	167	9180	19059	6712	340	5641	60	109	2082	1657	1365	237	653	51678	7137	6065	3841	1102	2338	164502	485	44001
5009	2019	87	4750	2396	13631	6933	3811	1704	4001	1371	369	22754	325105	5744	5922	72740	4062	9734	21689	25023	53550	9085	87376	1244	2666	2672	650	397	14074	23344	7168	1344	5538	74	182	3442	2653	1753	831	1109	31376	4021	2972	1322	581	2290	151652	398	44660
7530	3381	29	5823	1269	20920	14345	5734	2172	6743	2059	4193	31977	294111	6707	5072	65375	6464	10183	15515	14395	37009	11991	86651	757	2617	2047	472	270	12274	13652	2990	378	7351	117	153	2445	1033	881	918	411	57359	5600	4799	3752	1638	2799	252938	1156	67922
8205	3018	102	4390	1469	13380	6273	6936	1974	4788	2068	3754	33353	324777	9405	6535	95934	13102	11540	19857	19274	46122	13489	81228	1961	4718	4140	1369	714	17197	24612	7312	1180	4046	74	100	7095	4860	3970	541	1180	42821	7819	7207	4342	840	2609	300221	733	80131
6142	2608	47	4663	1466	16966	7996	3892	2142	5271	1499	4343	31882	290278	7523	5703	72513	6875	7540	15476	16923	36538	9678	88238	659	2040	1510	234	225	7325	9133	2252	372	4572	192	222	2071	776	727	257	302	43247	3754	3128	1900	1164	5025	364385	2012	84154
7142	3776	48	8187	1823	26723	15077	7735	4357	8872	2373	2837	12103	133998	5133	3340	26262	3403	4677	30331	27784	66027	14350	73768	4909	13618	8170	2068	1791	63932	57620	10060	989	7334	64	637	6941	2610	1614	1052	1494	27159	3652	3889	2148	303	5260	404132	1711	91388
6544	2779	30	4478	1335	22520	12235	5066	2937	6125	1583	3077	27967	305219	8440	4571	54646	6316	7855	25100	25129	64097	12740	80517	1751	5234	3339	794	528	25776	25675	4946	253	7921	160	351	3560	1383	1102	554	855	37754	6083	5721	2467	896	4648	351241	1207	90534
6125	1889	72	4334	932	13579	6561	5646	2397	6321	1847	5291	40818	428646	8001	7681	81366	8888	14814	15404	14749	34236	9344	100941	346	1857	1356	242	237	9580	8219	1551	225	5330	50	129	1677	621	472	257	440	33378	8319	8515	4591	771	2267	228766	692	54129
7570	2449	59	6085	3516	15572	7421	4312	1501	4264	1203	3471	19403	110593	6021	4323	35876	8827	6637	18030	19387	38513	9768	84231	2025	4077	3213	716	479	14394	15953	4198	863	4758	57	174	5164	3049	2385	853	1664	26478	3813	3275	1728	417	2727	176339	554	40115
4180	2164	17	3710	1609	9999	6683	5745	1840	6096	1133	9288	34157	284923	9416	11264	81378	10007	9338	17847	17555	33345	8558	78973	1672	4080	2087	474	447	11284	7954	1549	416	1575	36	77	2922	1122	920	439	634	26691	3130	2631	1751	638	1626	147979	403	26135
3057	1171	59	1795	736	7264	5240	5804	1654	5426	1264	6039	27759	92113	6518	6301	19829	12466	14292	21598	20163	34774	15349	75951	3414	6091	4304	1213	691	21434	17926	3319	1012	6232	47	74	7051	2737	2208	1271	3308	39477	4220	3564	3157	704	3626	255707	1114	55130
5841	2801	57	6228	1142	24309	9969	4318	2313	5438	1657	3038	27259	209290	6120	5474	77353	7235	6401	19319	17093	39624	15461	81270	1221	2221	1734	645	256	14525	13181	2239	195	7069	45	165	3621	1509	1195	489	504	49232	3439	3242	2689	1008	3731	317890	1183	76834
7265	4333	72	4630	2068	20109	16636	7022	2307	8966	2419	4672	57809	538360	8086	6727	159579	9864	18906	16345	14624	34298	12533	83866	508	1841	1986	445	91	7277	11982	3020	266	6364	55	92	2850	1529	1125	430	774	46495	5209	4025	4068	994	3172	244170	482	47461
6600	2942	80	4414	1464	14920	10365	5568	2445	5243	1961	3267	21131	284048	8699	4482	58040	6694	8657	22499	22413	50429	11346	38847	55	1236	173	17	1	7321	11465	9135	493	5789	79	680	1414	1167	1855	1055	1077	47157	5181	5465	2832	1076	3169	274050	725	74823
8201	4274	348	2854	3600	28878	9596	4294	2063	5549	2986	3547	47155	488800	11726	8966	60316	6681	12557	16509	18911	41570	9285	84217	568	2421	2738	339	230	9117	15329	6475	2465	4983	79	131	2042	1700	1226	319	635	51557	6858	5671	2795	1312	5012	478713	1191	126144
10535	3250	97	9298	2478	25604	8967	5230	1558	5488	1624	5693	32790	334138	9382	8843	90858	12826	14898	18973	18787	39546	11793	81139	1683	4384	3193	789	390	16301	16224	3764	522	4766	101	44	3418	1667	1329	437	1088	32028	5338	4275	2306	617	1794	149489	479	40346
11140	4422	144	15833	812	55266	18332	5509	1949	9579	2291	8483	71002	548784	16856	8370	100715	11685	15280	13604	11247	27499	10369	79835	321	1002	806	253	98	6617	6603	1527	242	5045	96	140	1851	697	1012	314	407	39878	4874	4260	3950	1809	2137	162848	838	43444
6672	4329	42	3644	1014	15689	9420	6757	2020	5992	2911	4859	43638	345897	12469	9357	45585	4725	5368	13682	14311	39888	6963	84931	401	964	898	344	82	5975	8272	2062	206	5359	94	86	1930	893	766	278	472	38949	4229	3780	1780	661	2763	217230	1059	58933
12455	5747	149	11099	4324	50317	25800	6423	2987	6898	2049	5360	50072	454517	11808	8334	65061	7615	6385	18309	17313	36622	8239	77128	55	2107	173	29	1	10452	10902	3716	432	5108	53	176	1826	1012	832	679	364	39137	5848	5062	2543	932	6775	660765	2211	150177
5052	3107	81	3210	1090	16904	9973	6140	1851	5875	1701	3626	45263	438459	7509	7748	105094	7724	20782	19671	20567	46320	10586	75643	871	2436	2319	563	321	12556	17518	4562	527	6688	61	108	3426	1694	1468	797	1259	41856	7159	5340	2931	900	2695	212509	278	47235
5951	2894	106	7007	2129	20210	7806	5005	2729	4569	1633	2571	26350	266938	7900	4204	39509	11821	12185	20355	24390	56799	13030	92123	2247	5287	4587	1199	749	23968	30649	6642	1414	6775	115	118	7633	3641	2452	1361	1973	52631	5715	5330	2922	1500	4393	453897	1159	114086
8650	4237	76	5788	1318	25813	19320	6252	1504	7468	2530	2578	35484	258019	4794	5066	62868	5576	4178	11098	12649	28513	5212	91858	318	1159	1040	175	126	5103	7608	1897	464	4529	37	75	2312	1198	1230	672	326	34913	4988	4695	2622	644	2955	206679	824	40083
7321	3962	85	6265	2076	18076	12338	4609	1833	3594	1420	3417	38474	365544	10788	9865	65493	9336	6707	17740	16444	43958	7622	84590	344	762	780	231	146	3556	5303	1652	203	5527	65	91	1145	650	558	139	231	48703	5503	5046	2528	797	3086	161288	858	40575
17646	8010	149	33446	2191	126234	31703	6407	1807	8345	2082	7528	63018	456657	9226	11248	146723	10436	27855	19089	19432	47794	12916	74715	905	3214	2799	809	416	17084	21246	4647	449	6836	167	54	6175	2937	2548	925	2456	39760	6796	5831	5267	1531	1582	126593	282	23634
7067	3120	116	3590	2121	14717	9076	3782	1346	5116	2191	3314	40335	405793	8471	5420	84711	6629	14368	13516	12526	34452	12185	89123	500	1220	1444	440	124	6579	11367	4087	599	4855	74	144	2352	1833	1896	480	603	31596	5048	3662	2621	734	2141	189220	396	46159
3272	1785	39	2306	990	9443	5818	3220	1780	3461	1551	4836	56414	666001	15075	11745	150381	15842	17765	20632	21480	42362	6964	91798	401	1443	1488	213	87	5765	7840	2368	595	6565	135	302	2148	1042	1393	407	582	41194	6302	4886	2820	990	5881	432180	1489	115567
5160	2707	58	3669	970	22305	9949	4360	1531	5022	1055	4432	33230	249066	10477	6435	55010	13575	14803	23860	19419	42237	10380	75009	1466	3335	2544	696	348	18380	19798	4498	666	6915	52	322	4678	1860	1597	1167	1650	38542	4273	3329	2164	641	2379	123704	351	28311
10373	5164	138	7488	1825	27799	16013	6666	3516	7949	2439	4334	71840	582860	11241	11108	133850	8552	17303	13391	14680	38331	8090	72838	181	839	889	297	96	6588	10438	2947	344	3959	37	159	2428	1412	1137	643	769	74625	9156	7294	4058	1226	2107	170461	375	52543
4487	2413	32	3014	544	26069	11049	673	1726	5425	1308	7179	42690	357748	9296	9390	97366	8772	11817	9408	9835	23818	5504	85873	551	1858	1271	304	1	8402	8055	1702	200	3091	58	129	1758	688	561	336	324	36382	4150	3813	3005	831	1826	156846	685	38438
7884	3428	197	5408	3185	19956	12396	6885	3475	6058	2855	618	50216	738012	18308	7980	91398	9041	15671	29680	28599	63919	15247	86210	996	2975	3152	835	272	11823	21167	7164	665	8760	54	340	3186	2300	1769	704	1118	49337	10476	8205	4713	1477	4152	327061	541	77935
3795	1842	26	2104	1135	12996	4216	4523	2808	5042	2005	3631	36858	422461	9242	7275	103273	7297	11639	20807	27286	55486	11025	97933	758	2458	1946	367	58	16696	17470	4789	340	13470	38	131	2820	1674	1349	294	424	57549	6606	4663	2975	1311	2714	285768	814	94311
9314	4850	130	4614	1978	26918	15722	7231	3612	6726	2487	2029	11053	152576	4349	2754	16882	2141	4878	27899	29366	68283	15721	81425	2619	10525	8354	1121	920	27782	41053	11827	1290	7257	165	366	5184	3350	2700	790	1009	44464	6406	5412	2769	1119	3593	489739	1240	112304
10574	3605	197	4051	3587	17596	6306	3731	2150	4761	2704	4804	52654	613586	9990	8676	93011	7101	23904	19593	17925	44944	9530	83688	149	665	1005	247	125	4069	10206	5552	737	9706	116	51	1372	1303	1095	259	576	34861	6152	5520	3208	1059	2863	196090	862	54136
6063	3543	69	6738	3014	15484	11439	5923	2370	5928	1784	3387	34618	326334	9059	7725	88468	14600	9544	25117	23499	49736	13405	96418	1603	3851	2934	444	691	20912	22940	4442	432	7058	36	122	3805	1925	1279	2989	880	47397	4352	4000	2332	895	3226	261315	599	71632
5250	1404	58	2471	1650	9110	3658	5838	2077	5298	1898	3554	33521	245812	10737	7936	70163	10348	7563	21098	20826	41374	8402	84975	1909	4412	2948	770	486	17720	15510	3226	1140	4063	71	124	5635	2225	1785	390	793	42840	5709	4472	2173	1086	3246	248219	1193	59314
12004	6323	131	12686	4716	143988	21142	7686	1772	7451	1819	9189	40754	318767	8098	10655	71838	8828	12053	12664	13101	26311	10961	88765	1020	3040	2057	411	268	8441	8185	1687	341	5514	121	314	1179	509	410	321	535	49221	3159	2945	2414	1171	5367	483408	1443	86908
10840	5977	102	9459	1354	31272	13500	6244	2580	6869	2756	1566	36043	419821	5878	5991	55394	4164	14079	15931	16411	41262	7148	90437	150	1403	1622	290	156	8309	15512	4975	249	5004	91	110	1791	971	845	257	597	40931	6227	4750	2298	659	2123	205734	507	62600
7103	3486	35	4514	1395	13870	6361	5863	3712	8305	2142	7606	55186	342905	12846	8000	93053	13954	17765	16105	16895	45673	12488	81888	883	3470	2536	564	297	14249	16333	3579	476	1897	105	202	2952	1172	950	537	796	41119	6415	6057	4019	1078	3435	346739	1660	69170
5404	4468	96	3851	1589	38444	10941	3147	877	4669	1563	3796	38136	429358	5657	5859	46693	1855	11041	13410	10868	25753	7853	86160	442	1509	1983	594	143	7927	14040	4679	125	3912	86	260	1412	1154	844	233	534	45473	4771	3934	2832	550	1902	152807	282	23685
11923	5237	90	8374	5788	34787	13591	5254	2768	6115	2243	2355	34995	442535	9795	4684	85547	6414	12215	29504	30544	64039	14403	82157	55	2196	173	35	1	15358	25956	10943	1468	6450	49	171	4541	3536	4772	683	1382	44387	8073	5536	3255	958	2368	256239	864	77505
16246	4792	61	8211	1426	37687	23089	9555	3407	8960	2173	8138	63027	493959	12750	11318	112256	16398	26780	27271	21000	51599	12684	81324	470	1690	1147	286	226	8514	7633	1640	172	5750	135	104	1773	696	611	336	540	43924	8009	6678	3854	1182	3352	239794	925	53511
8538	2395	98	5225	1078	40727	12222	6121	1219	27989	1584	1750	45526	363361	7494	6273	52108	3818	7118	8070	7420	17684	3535	95599	161	301	362	120	137	1480	3149	1598	389	1993	29	62	708	340	389	178	245	26272	2468	2489	1291	327	1392	96969	308	26671
11235	7127	53	4646	1517	20775	21911	4213	1343	5426	2537	3292	50809	483555	9334	8343	86097	5622	10061	16219	18153	44612	7155	90047	290	1125	1509	342	79	4116	11305	5690	476	5388	103	112	1942	1802	1193	518	446	42254	3582	2490	2007	709	1860	182487	388	50302
8543	4593	184	4575	1165	23754	13882	6076	3059	6983	2037	4084	57802	572610	14480	9875	101015	10641	11702	23395	26674	70705	11658	91980	953	2815	2178	596	266	16510	20485	4567	568	7505	21	164	2933	1170	1414	801	909	55960	11005	9201	3454	1390	4886	336047	1249	93551
7464	4596	99	5478	1808	23343	10984	4385	1423	6027	2499	3582	40975	387955	7183	7793	80017	7487	14377	14034	14434	32601	9384	91292	252	866	962	330	76	5546	10096	3065	294	6206	26	28	1297	873	763	264	445	41383	3716	3554	2204	915	1639	131641	345	28604
5504	2819	156	3998	1043	15610	6255	6061	2906	7558	2939	2901	34454	280952	5918	6341	52383	5825	7141	16977	20613	49650	11473	104360	695	2911	2598	598	267	19609	22811	4775	237	6390	158	185	2531	984	698	437	537	53233	6457	5251	2392	1101	5211	439675	1157	102694
8061	4810	68	6240	1234	25435	10990	5830	1899	8086	2591	1320	31747	255016	4881	5968	43885	4916	18118	12661	13759	28313	15278	86531	739	2357	2560	672	381	14413	23165	7052	724	6855	151	149	3823	2860	2034	1289	2172	46113	4434	4015	3443	885	1934	201511	655	42277
11514	3353	109	8497	1880	26098	11414	3701	1906	5233	1534	3171	39154	605081	9148	8014	91893	6181	15846	16947	19812	52796	5902	79688	425	1143	1165	328	228	8189	11886	3241	249	5321	60	183	1941	977	784	360	455	56727	5650	4435	1798	960	1537	119770	170	38702
9213	7370	119	7441	1799	29211	28401	4873	1833	6147	2048	4043	34918	318047	6607	5343	63298	5240	11432	13105	11272	32008	7201	89280	370	976	1153	418	172	6713	11085	3348	495	4034	73	169	1708	1092	941	463	473	45220	3706	3065	2188	1052	2501	183205	809	45654
3467	1527	68	4055	1078	10732	5439	5073	1682	5642	1757	5626	44838	271217	12759	8703	82965	17817	10762	19929	20343	44588	10932	77537	2353	4684	4033	1399	484	18265	20617	4641	1350	5070	37	59	5713	2930	2833	379	773	37722	6132	4995	2991	847	2670	206651	799	60818
6103	2359	72	9873	1823	94038	9819	4512	1806	5642	1182	3556	41750	390917	7437	8467	136261	11530	19232	18999	14561	31289	6681	82805	361	1460	1055	161	120	6351	6398	1578	207	4914	80	86	1769	874	784	400	750	24915	5959	4539	2717	384	1960	108688	269	29319
6295	3448	56	2587	1217	13025	10350	7503	3338	8133	2147	5652	24541	263126	7127	3980	69895	7218	10282	24618	30117	74860	9631	86567	1013	2748	1949	481	381	14462	15376	3451	270	8107	105	228	2681	1298	1071	783	842	25275	4214	2977	1272	583	1849	159852	537	33248
2778	1119	20	1267	887	8595	3336	2873	753	2959	1016	5355	41486	258243	8418	8145	74705	9585	13433	10403	9339	26646	8750	78830	1498	3233	2411	636	459	12492	14717	3660	363	3572	103	617	3512	2378	1935	1448	2708	36083	4266	4456	3229	488	1500	117122	361	17185
8313	3768	52	6096	2686	20322	11715	5011	1762	6054	1864	9032	60706	626668	12584	15040	108117	11677	15329	24285	24619	52830	13629	72141	448	1606	1582	364	268	8574	13301	4229	683	6954	18	46	2241	1409	799	342	830	41299	5965	5386	3785	694	2060	152764	739	47336
7782	4386	46	7265	1001	34343	11083	4452	2499	6582	1694	4384	46570	640218	15537	9215	89077	9410	9163	19396	20399	47106	10001	84417	190	926	544	90	197	5218	5606	1380	152	6892	52	61	1638	666	622	389	351	48391	6278	5571	2685	931	2322	182227	708	62011
5744	1969	55	2684	2328	8901	4695	3693	1437	4245	1296	5784	41217	313924	12485	9283	102214	16404	13523	12057	10866	25900	7016	83061	469	1275	1054	343	246	7435	8950	2408	224	2643	67	126	2043	1159	956	300	516	34997	3477	3017	2322	628	2196	169859	761	47482
12642	5476	48	10904	4033	40555	14929	6631	3721	8571	3503	2237	33758	454286	6517	3730	51538	3172	14506	22769	18419	40972	11052	86349	385	1773	1911	330	254	11610	21047	6948	476	150	59	117	1153	1092	902	289	548	50786	5917	4712	3371	874	3148	264328	715	66815
7816	4779	52	6087	1146	27462	16853	5976	1497	6189	1830	5792	39451	403313	6701	8858	92291	4893	15903	15512	13524	37395	2709	84538	1594	5584	4650	834	279	20494	25285	6111	595	7046	92	53	5791	2886	2122	1515	1529	35063	2921	2914	2722	596	2031	119650	273	23408
10414	3993	80	6355	2912	65023	15419	5151	3137	3375	2342	2449	20552	275454	4968	3379	21510	2153	4839	23832	27567	56678	12803	76224	1133	3669	3493	976	412	28209	37521	9645	806	10575	100	316	3236	1722	1374	556	1146	50366	6062	4356	2260	1068	3725	364209	1414	83984
6648	2135	35	5501	1293	94768	11177	6737	2176	4835	1147	6834	25241	397079	8873	6581	45616	7617	7680	23094	22780	50912	8334	79205	1451	3134	2427	653	608	14298	16388	3329	380	7489	73	137	2597	1209	986	293	539	37241	3560	3087	1695	809	2590	165892	742	48540
9648	5368	86	10296	2011	48860	13580	6082	2859	6876	2106	3791	40312	473631	8899	7197	86822	8369	11611	16219	16338	40546	10735	96659	717	1625	1480	499	277	9943	12433	4100	431	6298	30	118	1274	1194	906	258	229	58247	6086	3895	3786	1016	2763	182260	823	51081
9813	3005	68	3750	2131	14073	7559	5773	2428	4957	2948	1928	23613	270304	8243	2883	46667	5911	8541	25313	26302	66118	18116	78471	1677	5347	6633	1521	546	19816	41884	17365	589	1389	137	304	7284	6627	5357	1650	1153	38299	8028	7630	4066	1041	3318	544235	1187	120913
12928	8050	123	11314	2417	34455	20828	176	2874	8751	2503	3286	49969	534776	8987	5464	98459	6283	20991	19051	18122	47490	14460	79617	414	1693	1836	467	133	10425	17382	4684	494	5054	49	154	2909	1720	1382	778	984	43514	6259	5981	4691	1212	2547	222649	525	57217
13669	9031	275	8940	1850	43400	17447	9947	3559	12602	4481	8678	94628	928421	19839	13878	115121	30393	36422	24329	20891	57525	13932	27964	55	1302	173	80	1	3510	10014	3389	211	7016	51	75	1824	991	1088	665	1025	72998	12355	10954	7170	2570	2887	285616	1321	78888
2624	900	111	1332	958	2246	3511	3198	1510	1962	906	4455	45057	502139	12961	10045	121275	18469	11903	19911	19516	42119	7737	87832	1152	1426	1177	183	147	3284	5326	982	309	6948	102	85	1621	921	665	242	229	23948	5253	4758	2622	554	4189	277668	744	82616
7010	4538	110	6443	1803	33881	15909	793	3043	7837	1992	6466	51109	421029	16183	9015	121293	18589	22553	12538	9939	27515	8730	74907	441	2090	1176	296	280	10272	7615	1540	114	5187	46	95	1631	731	444	696	275	31623	4583	3976	2731	756	3671	328044	1126	84546
3173	1285	55	2523	516	9371	3822	4379	1698	4988	1736	4100	44098	388093	11698	10303	71016	7892	8944	8980	8789	15588	5951	69773	601	1442	1358	344	246	7275	6472	643	267	2998	42	64	2427	880	420	314	276	39060	3902	3516	2395	675	2408	178383	945	46740
8592	3308	131	9029	2786	22503	8831	5092	1704	5877	1987	4485	34550	337668	8970	6715	74243	9737	13806	17081	18956	43017	9406	89588	2117	4434	4465	1557	556	17370	22253	4787	1067	5137	31	598	6220	3775	2247	711	933	34135	4090	3728	2456	806	3557	292082	551	66165
8736	3115	78	7901	2484	23752	9698	5509	2023	6989	1905	1283	38011	334549	5986	11751	72616	11156	23308	14576	18116	44671	7328	80104	735	2074	2011	573	246	14533	17690	4250	173	4361	101	67	2264	1356	1048	806	1460	34361	6422	4918	2537	616	2260	175812	555	39429
4424	1177	46	2549	1180	11127	5639	4623	1810	3667	1443	2548	19276	143962	5047	3647	68838	8248	3983	14599	13488	32343	8438	89987	1152	2556	1715	438	344	10162	10721	2222	640	4713	65	321	4038	1836	1957	441	403	38019	3080	2710	1875	673	4207	289861	1447	66141
9346	9790	77	6318	1865	35695	21894	5333	2602	7130	2217	3290	38484	382023	10209	6238	73336	7314	9413	14826	15960	40532	7339	83370	211	1114	1006	270	151	6063	8936	2730	297	5100	74	157	1629	1114	857	195	288	43971	4401	3119	2192	865	2003	134449	352	42000
5449	1829	136	2714	3396	11576	5109	4302	1676	4084	1786	7441	32464	317554	14922	8328	78194	9720	9843	15107	18057	43253	7590	79734	1584	4045	3414	717	424	10727	14144	4147	1017	4885	132	78	5750	3568	2857	1043	776	33650	4376	3462	1937	772	1270	161155	389	48690
4848	3030	41	4685	1344	16754	7841	5516	1949	6860	1916	793	48772	413513	3142	6200	133229	6736	23316	16550	22860	49042	9938	86955	354	1872	1715	368	48	8193	13132	4106	173	5280	19	171	2789	1827	1507	434	1161	38138	5397	4137	1835	1026	1926	181441	609	41466
10433	5144	35	8805	1893	51019	24189	6146	3469	5554	1713	1745	31742	363082	6665	4336	61361	7276	12362	20557	22322	56647	9623	84595	435	1879	1501	322	294	8265	11500	3195	277	9290	166	62	2194	1037	905	499	685	35162	5138	4461	1995	498	3425	272899	1712	57967
6023	1689	57	3457	2240	10893	5625	7270	1923	3554	1867	4815	30449	448452	8346	6175	68061	8304	7879	18743	20271	46371	10518	74025	1613	3917	4375	862	977	14521	25454	8722	937	7771	70	155	5905	5043	4084	877	1008	52359	7020	6071	2929	1083	2828	271428	1010	69406
5007	1641	115	3750	1832	9446	3773	4175	1982	4606	2161	2179	29426	261641	6539	7491	49586	3763	7681	8808	9787	23348	5696	88722	359	1036	824	272	127	6336	8220	2263	222	3128	100	359	1098	504	410	319	315	37742	4315	3832	2202	859	3060	224575	1254	59559
7266	2106	66	3728	1276	15979	5372	5922	2245	6190	1632	3486	36205	299462	4832	3944	71176	4100	15476	11390	11807	29216	8330	86359	393	1928	1479	289	209	9705	11043	2271	275	979	85	84	1927	832	721	378	499	38818	5633	5027	3561	945	1920	202738	347	50635
4963	2700	77	5796	1743	19687	8608	4415	2171	4935	1429	4912	40832	424014	9269	10744	82627	7200	11601	14699	12651	29248	6401	84631	286	962	854	284	165	6890	8025	2014	493	4096	47	107	1466	788	910	273	248	36913	3692	3284	2254	604	2397	163908	711	44131
88593	19018	124	173908	3236	582985	85911	7908	2775	8986	2843	5308	50476	411954	10974	9019	89756	15652	16101	25016	28892	66666	16647	72600	1683	3819	3628	1325	472	23543	30692	7866	571	4096	87	147	5292	3017	2451	1033	1557	38559	8276	6979	4146	1300	3781	288076	949	83189
7802	3267	9	5583	2559	24596	12732	4862	2394	5179	2206	1615	24599	407917	6555	3817	51622	3853	9316	17397	15947	34271	10202	83956	675	1930	1916	363	322	10892	17855	6122	410	6069	165	168	2237	1509	1105	727	401	39923	7078	5799	2908	864	2477	177773	481	47563
9878	4013	83	6462	2045	26523	15411	6208	2388	6359	1781	2348	30514	319367	5270	5483	79168	6552	11265	24291	20267	46218	12979	87318	614	2439	1964	521	253	9443	12234	3741	422	8992	75	137	2019	1132	898	326	694	45773	7695	6492	4418	1088	2935	196731	1103	51170
4529	1535	82	1570	2044	6730	4441	8952	1863	3477	1618	5689	60913	461538	13398	11893	114092	15803	11897	19464	17725	43156	11968	76045	641	1311	1060	232	122	4737	6769	1545	325	6627	47	130	2437	1467	1187	407	455	45731	5124	4316	2950	956	3826	310022	1401	73844
10712	5011	122	9388	2862	36027	18034	6410	2551	8938	2591	462	24600	223252	4540	3455	41521	2972	8469	20372	23944	51954	16629	87243	590	2907	2428	453	219	23266	29725	7053	470	8110	76	58	3086	1818	2135	588	1001	40104	4946	4115	2393	806	2905	279971	693	54218
5676	2625	64	4049	2287	13809	6958	3703	1665	4235	1403	3867	37633	398005	9805	7496	57902	9242	14875	18103	15384	35474	5640	82168	613	1049	1170	312	128	5497	8154	2967	776	4608	84	136	1940	1192	1401	262	370	36470	5111	4128	2537	619	2702	130563	394	34053
4351	2477	67	3404	781	13820	8308	6262	2489	6184	2314	1616	29427	262789	7404	6250	82688	6754	8298	22391	23214	54268	16752	89774	1399	3929	3753	1029	474	16057	23860	6358	587	8974	118	82	4512	2376	2040	478	1432	41552	5017	4939	2861	794	4477	368960	738	79516
4939	2101	42	3309	1762	10720	6520	4028	2488	4639	2267	1485	41832	442184	7536	4973	71426	5393	6123	15976	17381	43053	6231	90390	399	1095	1104	298	172	7736	12916	4168	426	5459	127	68	2391	1638	1740	245	295	49014	5291	4113	2013	1002	3051	283935	871	79842
14176	8135	139	7511	4245	37318	15051	4886	1569	5233	2332	4988	42362	469159	9759	8855	64177	5837	13473	18611	16408	41533	7588	86590	424	1177	1611	604	154	6115	12977	5489	913	3981	104	93	2470	2089	2105	297	650	58150	5984	4839	3224	1259	1935	162441	409	45698
2638	1694	36	2032	1661	8386	5386	6434	2084	5671	1132	5280	35517	250422	10806	9443	88605	13760	15019	22849	20711	42468	11878	73874	2841	5486	3462	1100	623	16753	17223	3452	791	4502	85	297	5740	2259	1856	765	2012	31426	5122	4802	2570	937	2838	173968	681	40905
5087	2314	98	2235	1400	10326	7432	4132	2052	4102	1751	3922	32440	378440	9962	4865	82711	8828	12503	20928	22270	55434	9963	77470	1019	3028	3292	992	318	15100	30405	12151	958	4219	56	289	6613	4946	4027	894	1848	37214	4364	3705	2346	572	3114	300224	712	69886
8194	2768	176	6689	5810	21106	8802	8616	2726	8179	2453	6095	34133	510767	9999	7614	74456	8366	10857	21096	19418	41596	9254	70015	1107	3417	2735	729	600	17537	22242	5942	474	6247	97	185	3451	2266	1879	484	769	49520	6340	4824	2459	921	2509	164179	425	42583
4188	6005	119	2122	693	11577	9483	4774	2926	7148	3035	1722	41965	439453	10750	5116	56750	3818	5468	11690	12332	28833	5950	86884	144	665	910	228	95	2502	7218	3089	220	4260	98	158	1294	964	824	187	359	51498	5748	4285	2105	1026	1817	174610	407	60078
3117	1183	34	2831	1217	9819	5667	3646	1245	4530	924	6741	47527	418525	11812	11486	90945	9567	15882	17880	21971	50480	8187	77920	928	1383	1163	368	263	8961	10228	2326	453	5771	86	4408	2912	2184	1504	1506	719	25757	3612	2938	2554	1128	2060	166684	407	43704
8777	6460	58	5440	935	22628	26235	5485	2118	6939	2160	3671	32295	244801	14951	6241	56681	6789	4262	15633	12215	35071	7771	85803	615	2507	2281	546	192	9590	13050	3103	486	4593	87	163	2998	1631	1382	406	459	50786	3034	3206	2249	862	5218	413902	1671	98713
11154	2583	68	5104	1518	15780	8253	3851	2034	4270	1843	3342	35684	379605	8427	5219	56765	4953	9730	24308	27459	62154	13505	87345	725	1878	1763	451	219	6349	9765	3545	296	2367	84	64	2139	1595	1306	297	556	39358	5943	4903	2668	912	3535	272341	836	73392
9356	3895	96	14858	1900	48890	16362	5652	2114	4749	2641	6116	26557	211109	9326	6613	46896	6247	5451	17453	16852	41287	8679	87359	2005	3755	4231	1010	396	11625	20695	7210	736	4881	71	193	4872	3186	2238	1077	725	32035	3014	3432	1893	486	2691	242683	777	54327
3430	2117	78	3072	1255	13554	7730	6470	2955	9598	2250	5862	67143	658191	17121	12593	141942	28597	24240	18945	21653	47456	13911	80610	146	751	625	106	162	6232	7031	1655	150	7543	75	71	1917	810	579	425	392	37707	7557	5715	4111	1849	2018	245916	629	79256
6322	2500	120	3207	2701	18725	8730	5078	2300	5670	1538	3287	51103	467198	9283	6204	78686	10915	13481	30399	31243	62591	13533	75792	55	2844	173	29	1	12021	14974	5791	552	7307	61	134	2602	1586	1344	431	1048	50260	9517	6778	3659	1189	8626	639416	1688	163104
14302	3643	86	4393	2426	15766	9497	4833	2635	4697	2500	2599	14657	196189	7259	3159	36969	8830	10344	29886	30195	67320	11412	78961	2154	6760	8496	2356	781	33102	66915	27841	1184	8728	65	347	10936	9259	7495	2384	2743	41157	6647	5627	2903	589	3504	251862	945	77555
6271	2788	96	2299	1641	9725	7452	4311	2148	4366	2131	3675	23754	204943	8846	4746	44640	11533	7150	24179	29266	62196	9506	82350	1403	4476	4176	786	582	14161	22012	7653	1428	2739	129	470	7393	5534	4391	759	4289	30835	3669	3248	1869	593	3555	383713	1195	91011
56336	39878	402	262186	2221	852526	209921	20002	7654	24646	10099	4667	44730	443120	10989	6128	69311	6271	8442	13628	16070	36906	7538	72458	419	1042	968	405	131	6117	8467	2140	312	4372	89	96	1745	813	678	415	269	60153	7584	6992	4887	1423	3200	201196	891	51413
8325	5408	62	6703	1804	84226	23624	7940	2046	8517	2630	7140	35525	402247	9617	7538	65172	10391	21291	20546	16656	39413	14331	76769	1067	3648	3301	1046	155	18887	27469	6766	436	6507	34	65	4761	2760	2200	750	1231	38405	2613	3045	3193	1036	1905	166843	377	44369
14811	8635	148	8943	5707	33533	14310	6070	2848	7812	2508	4355	61036	558554	7852	4543	70760	184253	69699	11844	10482	21784	12573	77957	262	894	967	329	190	4626	7466	2481	282	147	94	107	1666	2675	2237	1318	4554	37734	7905	7049	6538	1323	2770	211176	774	60817
2931	1564	39	1429	1809	4047	2918	5540	2074	4240	2094	3686	34548	238840	9014	4090	64813	8753	6161	17257	18797	46500	7805	78554	3384	8914	7471	1357	593	19709	31241	10097	682	4773	156	551	7485	4852	3949	846	1077	21165	3013	3049	1751	584	3720	532162	1459	126087
7443	2710	108	6744	2697	19143	8270	5700	2333	5995	2194	4175	29673	354866	9208	6173	97557	9755	10863	28325	27321	64893	14265	91271	1288	3616	3339	917	609	15853	23508	6152	689	8188	41	135	4038	2455	1702	916	1171	32861	4443	4540	3002	685	2576	236681	646	55197
4988	1930	32	3566	1065	7253	3508	2562	1529	2766	1307	3135	32151	445142	10158	7335	84389	8059	11592	15364	16916	35003	6517	81032	572	1931	1950	206	143	6402	10147	2763	396	3859	112	219	2292	1492	1190	359	382	49966	5010	4661	2229	1287	4154	358896	1220	96325
4577	2188	85	6585	980	18070	10453	4648	1736	4466	920	9134	39428	445832	11634	11217	69330	8366	8920	17983	20030	47067	10097	64492	1326	4088	3007	597	694	17117	17844	4008	406	4421	140	144	3197	1453	1012	504	890	29437	4157	3850	1962	769	1707	142629	505	37308
7878	3333	88	3614	3468	15372	11425	5608	3720	6422	2135	875	47428	668563	10764	8883	92857	6251	11377	18865	22501	50707	7475	83201	214	1194	1124	239	274	7527	10900	2805	182	5526	125	155	1891	1091	684	859	380	48371	10124	6484	2471	1112	2555	251258	524	84154
1820	528	23	433	508	3750	1660	3055	1456	1847	889	3581	39590	369994	5792	6375	80391	4978	10666	16001	14662	32571	7915	94490	1515	2702	2961	344	453	7389	9465	2183	201	4774	71	127	2408	1623	1525	449	463	36483	4982	4733	2939	554	3721	241758	440	45578
8735	3541	82	5648	1587	14358	9509	4817	2202	5190	1844	3772	26810	351171	8401	4971	45096	4797	9540	32924	36296	83893	14117	76605	1891	6185	4970	1455	953	32656	41266	9703	498	7297	125	702	4744	2566	1656	879	1441	42477	6124	4787	2508	1013	2575	187366	600	45491
4681	2617	55	1924	1080	6193	4888	6326	3790	5696	2382	3511	36108	438128	9153	7553	66464	7003	4757	25517	31004	83837	10171	80276	1886	3734	3353	574	404	11391	17994	4838	503	4432	80	235	3980	2275	1801	728	515	43498	7468	6035	2492	1128	3404	498416	817	132489
5731	3124	108	4408	1339	16339	8511	4791	1168	5211	2009	7198	39978	316906	6913	6076	55884	10468	14230	17704	16564	46025	11802	87517	731	1898	2140	667	161	9196	14169	4121	556	6414	109	115	1918	946	1070	1242	815	33319	4028	4058	2609	663	2889	211528	907	39676
9393	2335	125	7498	1810	15991	3180	3401	1737	4013	2872	3006	38121	425650	8437	5426	61747	4054	8404	7615	9133	20440	5174	85870	159	418	656	147	87	2418	6518	2917	506	2877	21	93	1199	1109	885	307	270	43014	5793	4756	2276	864	2645	189050	618	49794
6135	2203	103	7466	1458	17679	9103	5609	2923	6035	1769	3992	53854	343183	13671	12533	114008	19044	15498	22414	19334	45212	10429	120694	893	1840	1442	377	394	11805	11632	2161	748	5279	59	77	3880	1442	1211	501	852	34274	4615	4266	2193	589	3933	289381	1034	97014
7378	3589	79	8188	1777	23498	10998	5740	2407	7030	1991	4804	42044	334048	9257	5306	92697	8815	7162	21474	19446	55839	13908	20227	788	2644	2666	971	228	17992	21230	4471	557	8975	110	204	4134	2042	2075	706	623	46197	6275	7523	5018	598	2302	267209	925	56211
9338	4681	144	7676	2701	28590	8385	4617	2206	5320	2858	4129	47055	535479	8966	6308	98144	7512	14584	16211	16256	38446	12086	96584	213	1205	1430	526	119	8674	15352	6463	647	7875	33	101	863	1725	1338	620	427	62012	8111	5572	5151	1795	2751	285903	1017	99046
7811	4119	93	5932	1601	22875	14521	4047	1818	4616	1391	2082	39509	329563	9530	6380	64741	7646	9356	11620	8927	26277	3518	88137	80	691	615	144	120	4392	6385	1861	306	3105	173	92	1411	843	654	318	312	44158	4937	4012	2779	693	2512	170112	806	46486
13143	5636	127	8543	2533	33467	20330	7405	2643	7045	2117	2978	52255	504462	12241	8770	111640	10418	14863	25339	23596	63956	10494	79845	393	1492	1504	367	178	8390	12956	3886	540	4065	105	349	3495	2044	1636	628	701	49450	6898	6207	3566	762	3484	230190	788	54959
4609	2668	97	3388	1307	14313	7097	4459	2129	5300	1838	2801	33671	399622	5471	6321	69524	6847	17092	16175	17626	42976	12472	87198	692	1705	1549	546	235	10409	13527	3873	411	6270	81	199	1593	875	762	198	816	46172	4290	3897	2598	1718	2878	252861	792	69645
5623	3405	64	1964	989	10928	10640	5459	2078	5110	2614	3791	31599	442559	11214	5350	70118	8342	11689	25771	24845	52439	5209	84197	708	2549	3205	598	212	9987	22621	9324	1167	6946	67	94	4599	3749	4022	1740	1102	36153	5087	4180	2250	748	1580	187820	508	48107
19177	7315	68	16996	2178	70380	29686	5655	2336	7484	2307	5034	48649	437723	10177	9575	113357	13412	23877	19112	17657	44422	8065	86251	428	1611	1631	306	1	8513	10377	2779	455	5312	88	221	2381	1011	814	361	878	30441	5738	4216	2735	611	3229	200894	1040	53520
6290	3030	66	5306	1548	26242	10228	4064	1474	4797	1461	4148	47046	446326	9627	10159	114535	9441	18312	17203	18068	36334	8598	83914	55	1331	173	50	1	8777	8703	2680	488	4284	77	230	1844	1173	974	244	716	28510	4283	3453	2296	648	2235	123759	508	34387
6307	3065	72	4800	2460	14504	9715	4080	2142	4219	1441	4109	36526	490949	11732	8608	80277	7626	11070	19948	18696	38097	8071	84404	559	1784	2002	499	323	9817	16180	4631	722	4905	81	122	2258	1547	954	243	537	35624	6640	4986	2938	749	2877	201282	756	56215
13273	6871	106	8178	2511	31673	21997	7497	2525	8777	2733	4385	62489	507771	10869	8151	103238	89916	43129	17484	18330	54683	11048	73199	206	1246	1148	244	155	9106	13902	4084	247	7053	44	15	2058	1508	1220	383	1164	54446	6502	6334	4190	1467	3046	264629	758	68340
2278	608	67	1662	873	5182	2792	5476	2124	3278	1262	4692	50381	425634	15544	10416	87015	12793	6438	18408	17489	37849	7387	80257	539	1088	742	187	226	4603	4823	1045	190	7414	131	114	1456	718	595	257	270	49759	4320	3759	2190	846	3117	207460	1055	59398
9155	4439	90	5283	1719	24688	16144	6424	3096	5761	1667	3091	44309	457576	7920	7607	85399	13345	18880	20734	17216	46502	8406	80878	527	1206	838	171	155	6040	6051	1220	177	7172	57	99	1550	495	499	529	422	48090	7050	5862	3172	991	3585	277023	857	77346
9482	4871	28	6480	1766	24169	25056	3802	2152	4710	1582	2515	43530	337747	8196	7159	94988	7328	11466	12648	13510	33581	8950	86365	179	731	689	150	87	3767	5425	1735	274	5732	82	91	1415	840	1064	451	332	64056	5556	4583	3208	1475	2522	216373	832	53950
13125	2540	127	13302	2304	27975	7453	3587	1189	3875	1972	2294	37440	477134	7637	8886	57706	3420	7542	13755	13618	34271	4894	92575	418	950	1298	87	111	3880	9514	4775	646	3537	61	238	1063	1247	753	220	286	76891	5393	4274	3213	1333	1788	145179	475	40778
5957	2562	106	4337	1037	22956	6564	4867	2190	6095	1819	5701	42013	356689	9531	10141	57366	7337	7282	11003	12094	24515	7039	124360	55	657	173	85	1	1655	4383	1195	271	3053	41	147	903	364	961	354	218	47441	4470	3812	2661	967	2594	144558	783	36559
4429	1718	69	3972	1685	11469	5452	6025	2269	4792	1954	3790	23203	250795	12015	4092	58503	12629	16108	26769	32270	69493	14272	81100	5362	13676	9921	1349	1015	22204	24861	6935	808	9035	51	273	5358	2742	2213	405	1350	44988	6932	4964	2402	815	2588	262887	613	72138
2541	1297	57	1021	1130	2296	1952	630	2108	3633	2497	2171	38005	538543	6777	9269	75349	4690	8082	11232	12984	31051	4197	88389	514	1567	1612	253	157	3064	6998	3128	343	2562	39	136	1506	1202	986	221	186	38126	4457	3964	1479	981	3927	336499	680	96627
12198	4064	101	13845	2225	72097	14899	6637	3500	6038	1760	4304	37434	344413	14219	6824	75877	10301	9669	21016	19244	37053	11883	79558	1437	2842	1668	365	574	11782	10014	2280	353	11456	35	169	2205	1064	881	239	307	41062	6848	5502	3290	642	4861	256145	1235	72186
7985	2551	75	7315	2424	24608	19426	8949	4001	6133	1566	3961	27251	279658	8619	5377	51234	6873	6312	50140	51951	88309	16792	73288	4353	10198	5379	911	945	28941	23428	4274	481	11509	65	716	5056	1736	1397	1272	1187	25265	3783	3709	2079	519	8143	647857	2061	136445
346	345	59	150	1352	365	428	264	1136	1607	1474	2845	28826	387667	10521	5595	69089	6711	6503	5464	6385	16948	3619	86974	1623	6191	6405	285	303	3851	7975	3445	370	1316	42	301	2559	2271	1868	364	286	31941	3508	4071	2280	1074	3743	714146	701	230607
11049	3762	94	5773	2594	22108	9294	5846	1931	5779	2681	2317	35260	390617	7301	5671	69855	5846	15672	15818	15741	38784	8040	85193	391	1348	1780	552	120	8133	19943	8543	972	4730	73	47	3529	2860	3196	472	984	37016	3989	3315	2349	678	2920	242289	899	59076
5687	2497	58	3902	2639	14294	6447	4783	1952	5233	2056	2362	34858	401475	8504	5325	73733	5196	8883	14208	12931	33754	6409	84045	419	1239	1223	267	137	8670	12873	3532	168	2186	54	194	2140	1215	979	307	253	51576	4549	3823	2116	1217	2340	190292	499	59077
6139	1462	138	3832	1245	10910	8758	5864	2473	4774	1515	2750	30432	268133	9216	6766	89857	9754	12446	24964	25235	63540	16761	80519	1508	3819	2613	625	422	20315	21770	4584	1079	5464	161	495	7115	2901	2345	1450	1188	46652	4572	5686	3401	1380	4263	308250	1005	83483
5495	2864	37	6696	1750	11563	6560	3068	709	3864	959	9152	50703	477669	10190	11858	82533	8369	12962	13475	15116	37848	7498	90188	223	732	740	156	92	4433	7198	2239	260	4793	80	66	1203	829	578	272	454	34508	3635	3016	2100	771	1173	83502	285	19999
4959	3851	105	3089	1175	17644	14648	5028	2360	6997	2409	2711	31551	414341	5701	4505	56754	5118	11478	17115	18305	47340	11466	84638	373	1410	1444	471	212	10379	18289	5740	377	4803	91	182	2024	1368	1390	805	587	50164	4198	3282	1981	1249	2018	186619	393	51467
3913	1884	63	3852	1174	11401	5736	5280	2204	5371	1982	4556	59757	494044	8384	6656	111625	11548	23374	14399	15056	37200	8219	82042	238	997	915	242	104	6485	9580	2857	307	5368	87	38	2015	1214	882	370	747	43801	7801	6704	4074	1350	2419	272556	1025	69774
6372	4876	64	7642	2054	40837	15916	5571	2653	6124	1896	4753	53078	473423	12271	10111	108022	14582	13264	16386	17678	37343	7775	84937	567	1458	957	199	178	4789	4998	1122	179	4699	113	378	1462	599	523	328	738	49494	7236	5708	3266	1305	5204	325085	1090	98986
4501	2725	75	3138	1823	11802	9686	5487	2130	5566	1991	3460	43402	445828	11832	6909	87834	10003	8128	17078	21941	64468	6960	86469	834	2546	2300	474	192	10630	13708	3705	857	6566	89	285	2441	1437	1164	608	431	53760	6604	5412	2079	1331	3269	441570	1049	127949
7519	3819	82	6550	3500	25347	11563	5363	2765	6224	2097	2402	45038	569012	9010	5610	126463	16104	31555	15011	15130	36490	8389	85750	365	1494	1637	343	161	5739	10758	3668	556	5675	30	180	2171	1506	1199	334	1210	41088	6030	4309	2751	1014	2835	250944	834	68927
11947	5219	255	10043	2154	25809	13959	6244	2739	7450	2699	4755	70488	506051	11128	9343	136947	9793	15651	11374	10787	30667	6351	74746	212	826	787	213	330	6764	9691	2363	287	4013	60	61	2955	1649	1302	656	655	48748	4609	4327	2876	1037	2547	220941	1029	57760
4123	1321	74	2530	2692	4898	1923	5234	1680	3041	966	2182	26288	352658	8851	5040	53106	10681	11773	19600	24035	57556	7038	87273	1138	2665	2046	608	660	12370	16860	4582	553	6251	134	104	2783	1887	1543	397	1058	30128	4764	3501	1530	567	1809	149174	309	42799
7643	3244	40	6841	1257	23114	10106	4997	2482	5000	1594	3422	31340	418185	9623	6675	63724	8008	10582	17060	15156	39663	7908	85764	564	1421	1151	325	179	6657	8376	1974	268	4780	66	89	1722	562	513	267	259	49940	5283	4682	3174	749	3288	189301	754	51229
11353	6419	204	15016	4032	40701	12838	3722	1755	8204	2503	4013	52746	780617	18537	12624	110352	13614	26823	20981	19242	45193	11773	62914	225	763	746	177	109	8221	10933	2866	180	6594	71	102	1715	1088	772	345	470	41458	6128	5128	3385	1418	3689	251618	784	68968
3676	2057	70	1826	1240	10309	6310	3813	1851	4461	1648	7006	28758	337597	14244	8254	85632	11778	9579	14916	15853	31698	9072	78060	675	1883	1589	442	304	8675	12402	4023	693	4880	32	110	2993	1526	1260	702	822	46158	4625	4244	2728	700	1969	140834	657	33607
9004	3996	67	4402	2651	19348	9829	5184	1776	4654	2080	2724	11016	277708	6311	3136	20696	6017	5673	23028	24538	59908	10177	75828	1924	6531	6761	1313	728	23123	39443	15501	1743	8092	28	458	5171	4459	3648	785	1308	37544	6134	4825	2449	1215	3441	340097	818	95733
3209	1065	29	3518	922	10177	6392	4834	2223	3188	941	6924	36459	289055	20228	13038	111928	28912	10706	38150	42909	93946	11431	82035	4489	9645	4382	725	2237	21109	13240	2112	706	9229	34	113	7243	2638	1961	603	888	34901	7742	6600	2900	748	2764	220269	773	68213
12866	7544	72	7026	1200	29606	18487	6516	2775	8393	2645	5013	54786	429876	13697	8890	80600	9310	8753	10022	9416	28719	9274	94396	365	1599	1190	235	114	6373	7514	1685	284	4736	76	210	1399	675	586	587	419	52846	5490	4958	3633	1458	3200	269821	1158	70072
8692	5131	108	3791	3276	20497	10041	4820	2055	6747	2894	3727	37871	364553	6910	6864	67060	5094	10959	18679	24269	57194	11899	84991	478	1680	2229	504	217	9732	20878	9197	303	3037	102	180	2282	1624	1353	483	930	45406	6316	5321	2447	811	1925	186318	328	40735
6905	2983	284	6300	5474	26000	5121	3478	1710	5487	2475	2742	42033	511816	15313	8531	76065	9156	13693	11628	13183	27545	6676	87844	260	1205	1258	212	64	3914	7212	2757	632	3628	65	358	1208	948	981	242	180	40523	4720	4044	2193	889	3227	289937	535	86374
11823	4793	116	26810	728	87636	16318	5878	2431	5285	1401	7975	49401	312578	20744	11708	100474	26087	3735	24645	25716	55238	17139	76123	1677	3382	2143	614	275	11660	9854	2150	379	7926	61	222	4088	1553	1675	1508	271	46144	4159	3498	2709	1138	6677	397199	2289	135404
9820	3553	43	10551	2890	38499	13670	5954	2176	5086	1398	6461	34043	321181	12835	7824	73647	11765	8138	28414	28486	62513	10128	78755	1626	3610	2642	715	324	10275	12284	3547	703	5585	121	130	4571	2757	2231	763	1052	36616	6019	4865	2422	893	2469	202827	530	35507
2727	955	103	2506	690	5320	1706	2600	753	3289	1033	3862	50699	407274	12210	9178	128442	13945	12912	11933	16240	39669	6921	88925	468	1401	1181	260	210	6538	7930	2036	523	4477	69	174	3242	1680	1029	309	431	35103	8065	5661	2578	995	2231	188328	593	54771
11992	3542	66	6812	1960	99325	15715	7515	2336	9011	2313	3027	17151	254106	4608	2828	39892	3901	6350	18770	17499	37869	11869	80135	906	2690	2264	687	420	17634	19811	4341	394	7985	30	57	4508	947	762	511	751	39035	5322	3673	3453	364	2432	181859	774	46440
6746	4473	113	6886	2407	30639	14075	10416	3788	8797	2571	4827	32835	255938	10083	5035	80896	16353	13035	42228	38408	76468	23069	83821	5564	16087	11769	2171	1360	66533	56032	8394	662	10274	47	371	11974	4137	2692	1953	2317	48592	6890	6275	3395	1329	5408	435854	1522	63014
5384	3216	21	5709	1092	15957	6593	4131	1692	5264	2661	2630	38858	374193	4999	5590	78055	5083	13074	13930	20043	50313	6453	87697	393	1270	1736	583	183	9590	21088	8693	717	5511	50	154	2530	1959	1210	239	627	52821	7609	6605	3195	1216	2372	196677	539	55067
6990	3780	63	4075	1885	20365	9441	4679	2574	5543	1634	4545	44365	368417	8622	5984	79497	10251	15887	11664	13160	32243	7456	82883	149	1107	698	188	610	4779	6170	1534	179	3743	56	98	1136	525	410	295	222	51833	7830	6732	4393	1061	2667	216551	666	60526
7965	4118	74	8169	1288	32638	12796	5514	2056	5736	1388	4101	17409	166210	5147	3467	36299	5100	5927	21713	22064	38607	13431	86030	1297	3437	2699	667	542	16026	16321	3182	398	279	153	92	2000	749	755	210	632	37879	3740	3077	2253	656	2179	130651	395	29907
3391	1609	84	3447	1049	10321	5693	3556	1269	3794	853	4913	27502	204383	4688	6455	84033	3730	10706	15311	16355	40778	9858	85212	1105	3860	2995	606	359	15523	17684	4098	351	4547	179	426	3878	2055	1512	1344	1253	45203	4685	3566	2490	1123	3048	256631	559	39638
8891	4375	67	6553	826	28267	15227	4499	1812	5502	2052	2131	40876	419967	8671	5629	96239	14323	27520	13879	16175	44789	7742	91382	459	1862	1728	309	117	8868	12545	3787	306	5640	113	102	2246	1287	960	728	910	38280	4634	3867	2470	968	2953	227168	744	59103
13294	2985	155	13843	1933	35518	8414	5003	2174	6287	2403	4594	46774	416629	7623	9853	107875	6020	14466	15786	16816	45294	10590	51332	392	1514	1860	713	221	9574	15910	4811	671	6064	65	245	4053	2604	1669	732	660	64940	5027	4914	3850	1616	2846	248014	726	54810
3905	2806	75	2013	1615	23835	11620	9445	2997	6118	2311	1544	32320	366342	7604	5912	69607	8536	9994	14540	13980	33169	7129	86766	256	1243	1209	302	199	7987	13024	3941	637	4219	51	163	2174	1736	1223	247	682	43529	6485	5220	2954	648	2264	231855	54	62988
9417	6115	210	4985	1895	23008	9293	5989	2576	8673	4109	544	31653	312181	5583	3680	35055	3660	11994	14591	14927	35160	8392	88082	271	1325	1829	328	129	6787	14419	6167	912	5363	92	124	1459	1200	893	294	654	38010	4748	4748	2759	1212	2461	222153	629	45504
4912	3420	123	2921	983	13721	7888	5300	2674	5662	2307	3917	39886	476393	8345	7789	78829	8059	10260	27554	32846	72780	9537	92044	3362	9004	8510	1264	678	27560	43851	12582	635	7709	74	218	4978	2842	2228	566	1463	44455	6132	5373	2592	957	3576	252496	887	80664
6337	3897	67	3697	1915	50636	14167	3397	1930	4222	1897	2607	24841	356874	7897	5214	45748	3787	7248	12042	13664	29338	5544	88586	255	1061	1015	214	87	6343	9756	3010	127	2932	72	77	1065	698	569	489	541	35116	3526	2925	1316	539	3308	207305	724	55680
7471	3316	87	3353	2222	12768	11103	5356	2304	4331	2024	3533	57471	493548	15027	12105	124690	12666	9195	24120	22259	61922	9358	80941	1166	1719	2046	418	228	6140	11999	4769	1114	16629	69	117	3690	2769	2209	348	619	46446	7568	6155	2770	721	3211	312711	670	96723
8596	4717	67	7480	943	32524	32657	4934	2492	6100	1692	3061	41084	294695	5993	6863	74947	13356	14405	13245	10462	27895	6976	87965	358	699	537	189	111	4073	4198	853	260	4380	119	122	1156	609	567	179	486	41874	4842	4691	3340	1139	2732	195789	886	48710
10723	2681	53	9674	592	37498	9103	5813	2412	5634	2109	2538	32265	293524	10177	4769	64440	7599	7962	16912	15141	33602	6503	80658	911	1819	1588	388	265	8543	11420	3053	591	1993	89	142	2095	1397	1187	369	818	58740	5898	5201	2331	1078	2876	166987	778	45953
3007	818	9	2933	448	13581	2585	3712	1424	2822	882	5263	43451	368546	7599	6678	81130	13531	14527	16074	15685	38018	11334	82264	416	1073	922	293	126	6287	7680	2234	323	6742	42	62	1825	579	645	358	486	34661	3763	3805	2503	958	2304	161741	623	48276
7413	3477	35	4057	1907	48303	13039	530	1990	9352	2025	3785	22069	299604	6645	4947	41547	5031	8935	11697	10955	28274	7943	81947	1002	3078	2856	617	79	12563	18223	5369	443	6252	74	514	2768	1830	1446	923	731	48861	5812	5741	3277	1069	2543	258801	749	64697
8160	4549	53	4475	3500	17593	13423	4803	1461	5690	1980	7569	22034	307143	7744	4240	36627	3094	5482	18104	18373	37025	13386	88242	1764	4292	4043	1444	518	19623	28557	8376	1548	6570	89	433	3393	2208	2306	449	758	44692	4383	3564	2218	545	1474	135686	63	33954
13438	6590	75	17833	1552	74490	23029	6149	2372	7247	2014	5478	55991	502968	14727	13326	107912	10822	14424	21434	18980	38032	10130	78386	779	2291	2246	824	82	16071	22500	5315	512	6678	102	96	4495	2392	2676	848	1230	36987	4296	3447	2017	819	3555	266617	770	69686
6610	3406	55	4867	1241	23984	15598	5318	1424	5355	1429	6975	42671	362772	8387	10578	128584	9540	21268	11900	11806	28425	8957	89286	1151	3466	2720	627	191	10116	13664	3771	565	5482	65	225	2628	1389	1085	954	799	40298	4360	3563	2778	536	1946	162376	271	32651
9513	3826	124	13249	4294	38287	14052	6794	2567	7711	2719	3742	32691	254194	7818	7581	58092	8908	7533	30955	28794	67048	11177	137814	2786	6134	5059	1456	1067	30568	34289	6333	828	7625	25	281	7258	3618	2483	1413	1727	39603	5323	5057	2360	668	4654	350440	637	76888
8760	5833	186	9195	4077	24617	14817	8771	2302	11203	3399	6676	42762	298394	14450	8303	78505	17981	14890	17098	17420	46588	13630	84549	1120	2726	2093	602	433	11800	11756	2605	785	7224	88	161	2979	1429	1113	365	1481	40629	4538	4692	2660	1241	1533	117457	447	27864
6131	3565	98	4178	1156	20518	10072	5505	2625	6268	2258	3379	36687	328078	11357	7546	36385	5231	8951	13097	15316	28991	6868	83297	284	983	859	160	155	6623	7874	1784	278	4916	54	53	991	670	541	202	331	24784	5311	4188	2158	417	4659	320896	1572	58272
9889	8059	102	14032	1309	64266	24679	5671	2532	8078	2627	3862	39600	360975	10010	8223	88882	7848	6996	12544	10371	26896	6151	86527	450	1107	999	331	126	5462	7901	2083	334	4005	69	218	1420	1199	1054	364	117	38928	4446	3676	2244	561	3466	197382	1497	51121
8311	4340	69	6170	1542	23020	13456	5504	2100	6645	2464	2943	31465	369483	9052	7966	64048	5973	10501	10964	13199	31150	5823	88108	457	1586	1531	346	162	9805	14644	4086	743	3357	29	106	2320	1489	957	406	712	37765	4617	4173	2341	764	1335	114891	367	28847
7454	3086	37	8060	1565	20736	9408	4478	1369	4825	1492	3396	33010	310603	8998	7445	47169	9756	10721	21460	18633	42514	11113	62508	2221	5782	4463	1329	491	22046	23514	4856	390	6131	104	526	6222	2555	1884	818	2127	36815	4771	4126	2830	1014	2837	220004	646	53830
2730	1407	137	1017	2247	2701	1896	4159	1778	3742	1952	6466	55477	767696	14854	10421	86672	7830	11159	14382	12868	35588	6034	76742	710	1871	2578	562	147	4663	11928	5774	226	2308	70	188	1815	1884	1538	544	303	46840	5927	5666	3232	1107	2624	271925	576	79644
9344	4790	85	8777	1639	27794	17288	5242	1738	5745	1577	8707	54533	517632	13272	13027	137099	15251	18867	16995	14618	35681	7709	58481	522	1306	990	287	220	7487	7998	1887	314	4692	24	160	2612	1257	1028	527	613	62242	5088	5013	3520	1840	1824	125258	310	32957
4485	1790	73	3332	932	10885	4906	3412	1767	3990	1690	6302	59608	568604	11591	14051	131313	12151	14380	18430	17385	38508	10002	84555	559	1108	923	329	158	4672	7017	2131	446	5915	53	83	2084	1308	1073	354	356	47958	5916	5311	3686	1391	3771	266683	1085	70969
6983	3184	94	5661	1223	25276	12881	4089	2354	4247	1339	3084	31963	294817	4361	5434	61433	5664	5412	12902	13229	32353	7751	86859	798	1171	798	168	264	4617	4925	1121	405	8270	98	57	1312	381	354	329	296	34230	3376	3364	1801	609	2082	177829	627	42898
5802	3661	154	3036	1055	16863	10285	5970	2186	5575	2318	1670	25352	224840	11073	5654	57601	10568	8872	14016	13064	29152	7345	90740	1050	2234	2177	640	313	9315	12839	3704	999	3373	77	51	3749	2108	1753	599	723	33573	4557	4130	2143	649	3330	260170	1080	67883
4569	2002	55	4013	1264	12709	8584	4545	3627	5052	1466	6269	64797	649650	22377	12637	115973	32752	23798	23138	24334	54274	7347	80158	564	1693	1190	255	349	6448	7241	1618	191	5125	129	57	1926	1040	749	310	546	35401	6684	4890	2384	887	3458	305026	863	112844
4688	1864	73	2643	1068	10966	8175	4095	1614	4668	1721	6266	44580	380877	8272	8701	72731	13593	15427	15907	16426	43038	8182	89266	492	1300	1276	306	67	5924	9115	2896	452	4517	83	71	1808	944	598	401	599	34621	4554	4220	2563	705	2709	181253	526	39777
7465	4402	75	4599	865	25408	17937	5355	2201	5841	1595	7422	57253	514147	16006	11115	78981	9424	10588	21275	19297	51687	10394	81855	269	1068	977	364	131	7754	9919	2510	162	5543	131	223	1497	796	584	380	216	58250	5926	4689	2536	1414	2399	200466	933	50336
7893	4500	59	4576	674	20133	9602	5160	2809	6371	2076	2827	39397	516320	10330	5053	78426	6756	8549	34476	39534	85960	16168	72875	734	4346	3525	720	476	23018	30449	7611	537	14843	60	139	4878	2398	1980	741	626	55068	10547	9456	4370	1167	3581	467009	1314	150375
7168	3344	15	5250	1824	18611	14520	6179	2425	5975	1993	3969	53447	524510	7141	8362	123235	6472	20580	17028	14415	39519	8642	86765	157	853	753	157	126	4052	6522	2237	218	5345	67	79	1537	1147	942	377	523	47173	4214	4366	3455	1287	2118	146308	362	38906
6821	3600	70	5294	1432	35625	11212	4250	3127	4711	1383	1521	34821	393002	5803	4237	45829	3608	4897	12800	12720	32603	7504	66032	55	442	173	61	1	2372	3851	1412	240	2877	84	69	498	297	670	179	257	39799	4411	3927	2172	949	901	58896	121	21637
7615	3644	124	6892	1411	33219	8978	4866	1144	6190	1602	9360	32741	401641	12357	8901	64873	9776	13948	19519	18377	46711	8864	79872	1039	2831	2792	1202	384	16245	23609	6158	338	5306	226	220	2927	1722	1973	661	958	45123	4901	3721	2799	1555	1361	111245	419	30401
8018	4123	129	4722	5802	21303	7952	5199	2390	6288	2526	3079	33820	417694	9588	4783	71919	7048	10648	16452	17684	37020	8430	81639	521	1546	1633	459	197	9509	16970	5574	579	6011	121	237	1512	1534	1177	496	554	46904	6433	4694	2773	1015	2114	168912	548	53784
4138	2194	131	2798	1339	9885	9023	3267	1425	3549	1829	1148	24870	298280	5216	4302	50811	4480	5604	17036	16803	41121	1139	89300	1022	4102	3502	436	434	12221	18853	3756	549	4530	87	271	4537	1207	1191	871	951	37977	6064	4515	2264	873	7137	634962	1677	209013
5061	2053	109	4104	1739	12983	5248	3618	2392	4995	2306	2280	38095	452040	8268	8563	76089	6426	8813	16551	16606	43975	6377	88019	482	1136	1178	289	144	7331	11729	3599	415	5875	96	47	1642	1124	902	274	489	50985	4926	4292	2491	888	3336	257082	846	77309
9895	4733	76	8570	2807	28571	16678	5178	2173	5538	1677	3782	36159	340581	7131	5027	78036	6854	13890	18861	15253	40352	9823	84648	506	1180	1059	306	209	6767	10398	2780	451	6837	102	118	1850	1015	807	242	546	76374	6270	5627	4543	1450	3138	195139	410	43980
12451	5432	193	5442	6830	16958	7407	4642	2135	5555	3366	3836	26090	314595	7378	3849	63679	4567	9787	14129	15775	27616	10800	90550	667	2543	3484	559	390	8453	18722	9710	1058	5694	83	200	3402	3374	2739	552	616	35202	4567	3604	2542	556	2212	184225	417	49525
8790	4873	69	7678	2175	41685	25719	8251	2870	7712	1823	3437	38419	357130	8386	6983	78681	11036	12623	25133	20504	53722	12611	83156	555	2611	2022	485	214	11296	13877	3313	311	1074	108	159	2572	1111	908	731	1089	51649	5414	4866	3282	852	4057	273477	804	58806
3605	1423	116	1370	2015	5007	2707	4399	1691	4492	1984	4340	33978	265044	6425	5635	67177	5025	14369	20689	21291	55771	15518	54029	55	1017	173	18	1	4810	7761	6989	694	8229	83	205	1227	931	1910	842	940	38566	7306	6667	3969	711	2141	313694	846	60004
6258	2435	23	3716	1378	11149	7040	6095	2203	5420	1534	1959	33253	322499	6349	4894	79858	7275	10700	10030	10229	26583	5886	85165	372	1157	916	373	238	9894	9404	2145	279	3486	100	95	1737	810	662	461	556	38208	5334	4180	2747	615	2643	181023	737	49418
4105	1418	53	3626	709	12588	5435	4994	1572	3266	1015	3988	29063	294998	7669	5787	56933	6272	6065	17831	17964	38989	8572	80884	1546	4311	2746	505	368	12459	12421	2680	351	5433	106	210	2053	1059	864	537	657	39257	4075	3554	2076	662	4727	376493	847	89756
5839	1619	56	4423	1307	16023	8196	5088	2531	5237	1572	2862	41393	444032	8523	10623	81430	9633	14147	17754	14299	38713	8519	84168	209	882	619	151	218	5426	6364	1507	154	4730	90	104	1382	726	567	328	389	55422	4926	4391	2982	1115	2906	166869	586	39482
4597	2225	54	3011	1302	13778	7829	4676	2348	3728	1455	3312	41611	315096	11559	7348	67236	11517	8269	20059	17408	41110	10953	83731	304	697	694	164	85	2818	4088	1331	262	6128	68	69	1541	796	630	192	233	47965	4759	4068	3202	1114	3709	200598	683	49179
4982	1716	71	3010	2829	11513	6107	3077	1922	3621	1392	2660	40928	513321	10165	6650	100718	5895	9552	14519	16547	41469	9317	90063	300	956	846	145	95	5589	8718	2711	460	4948	20	59	1959	1328	1297	340	409	47910	5212	3896	2569	1143	2595	186919	518	52258
6154	2995	120	5249	2660	18410	6323	5012	1932	5772	2157	3487	30970	273827	11609	5114	62530	10313	18581	19655	21884	40342	14700	86291	1508	3171	3253	824	279	18170	28148	9037	728	8498	68	100	3745	2549	2005	682	1162	38187	6080	4881	2876	792	2779	206987	604	51047
6509	2249	40	3386	1587	24643	9782	4319	1919	4591	1647	5102	18506	360789	8012	5424	30111	3434	8479	19366	25448	61264	7576	78080	1517	5159	4035	815	945	27868	33087	8440	283	7893	178	536	4193	2551	2106	789	787	37385	6151	5296	1596	905	1958	175888	609	47756
6171	2402	97	3600	2420	18534	6787	3196	1231	3918	1480	6821	39677	496303	16015	7132	53679	6524	14779	19251	16186	40204	8142	79465	415	1161	1257	361	43	6848	11188	3685	641	5422	47	111	1478	820	680	450	492	42370	3721	3657	2141	841	1748	115800	361	25592
9452	3581	141	8562	3408	22153	9258	5557	2031	6640	2107	4102	45493	530069	12563	9095	100018	16838	15642	16817	14250	37562	8812	101956	259	1521	1199	254	377	10468	12907	3109	163	4415	88	81	1844	1055	771	151	344	54866	7678	7307	4493	1150	2073	152990	333	41064
5956	2248	101	4669	1178	11749	6705	3322	1465	3234	1974	3319	45486	399948	5058	10507	55435	4033	8563	15067	13721	34881	9560	141537	666	880	1011	282	133	4339	8673	3147	502	4841	108	107	1317	1034	783	227	354	48754	4117	4031	2524	905	3058	296615	674	61643
14533	4491	125	11148	3373	40859	17513	5552	1983	5439	2523	4826	36222	317892	10929	8442	88645	9607	10875	23592	21404	60201	8364	89434	1105	3095	3369	753	257	12144	19510	6410	1473	7232	61	152	5296	3508	2381	1156	872	35809	5329	4776	2137	668	3937	384175	1203	93371
8392	4003	92	6575	4218	17162	13297	5364	1954	6046	2050	7006	42269	335213	10985	8095	71328	15714	9053	14455	14293	32278	10650	87346	429	1293	1186	382	192	8288	11747	2940	282	5237	61	135	2255	1213	1501	676	536	42983	4952	4700	3212	950	2969	196136	838	47876
6367	4091	62	5247	1376	15995	10521	3946	1199	4165	1254	5426	38279	343416	8642	7496	69146	5299	11858	10565	10819	29586	5819	79969	299	1070	1025	303	84	5528	8095	2456	123	1009	104	74	1679	959	766	394	370	47618	4113	3611	2620	750	1432	90082	209	17699
8590	5181	63	5494	2737	18935	14575	6844	2564	7271	2739	4029	52520	486059	11719	9959	127757	13674	11417	19366	19892	58167	8044	80858	466	1441	1425	363	195	7067	10644	3105	329	8225	83	147	2937	1699	1287	267	479	51307	6227	6070	2925	1254	3511	291014	597	73589
8158	2271	121	4147	2449	39293	13875	9148	3522	16662	2993	5478	30426	395000	7310	7741	115150	10145	13361	20763	18098	47201	12809	66759	712	1806	1314	310	380	7276	8374	1833	307	10081	54	176	3603	1658	1334	641	416	55812	6678	5698	4390	1042	4212	265164	1691	62859
8771	3735	111	9367	2551	26531	15314	4954	2319	6005	2201	3188	40355	564440	9441	10714	125357	11307	26935	18047	14288	36696	10172	86261	145	1017	907	66	107	4424	7026	2140	261	5282	81	113	1634	1005	1292	309	729	49392	5607	4770	3678	1239	2857	189481	396	49958
6411	4844	30	6669	1464	20365	9524	4709	830	4918	1464	12453	43236	270562	9447	10733	55391	9607	17210	5171	8920	21893	14015	84670	674	1424	1393	722	170	7507	10429	2723	494	5978	81	34	1787	1014	769	406	789	24933	3578	3233	3393	634	2142	119608	779	18856
5571	3422	78	3091	945	14471	16651	4538	1934	4820	1503	6547	33787	382089	10681	7573	66474	7465	8541	18254	18555	46710	11791	84857	557	1726	1301	335	204	6671	7964	1770	170	5424	54	161	1726	848	911	671	444	48464	5637	5089	2399	1306	1644	172202	401	46568
6309	2930	62	6979	1837	23014	14557	5066	2408	5329	1999	3998	47747	604500	8746	7829	67266	3391	12089	18101	19161	54418	9362	83896	306	1068	1063	264	193	6226	9785	2967	318	1750	69	350	1314	795	691	369	566	52450	6059	5538	2799	360	2621	170664	544	40042
4072	1786	127	1877	2238	8242	7859	4690	2572	4275	1894	9304	44790	510066	11369	12294	110376	12109	8604	34091	31285	62236	15372	90102	1152	2622	2390	457	342	8012	11179	3082	398	7314	110	146	3284	1998	2705	496	693	44769	5896	4764	2629	745	3898	277615	1198	61880
6239	2525	62	2016	2899	28013	10177	7031	1397	4660	942	2476	27067	332171	9727	7865	56271	11561	14734	12341	11553	26492	6478	84026	504	1767	1945	376	359	7190	11313	3544	495	3377	12	160	2150	1453	1178	323	616	40116	3487	2899	1999	593	2226	183380	612	54047
7143	2633	54	3991	1358	63539	17847	6232	1986	4806	1353	3160	39803	319862	5790	5066	73383	4656	10053	11728	10886	25206	6512	88295	305	914	883	201	153	4798	7057	1921	244	3934	70	115	1505	895	751	419	442	50341	4591	4279	2923	850	2811	194867	524	49856
8234	3855	97	6703	3403	20204	15644	6265	1719	7198	1832	6070	32160	278859	9430	7412	67406	8364	6584	24392	26347	59574	9836	83815	1921	5052	3679	833	417	15828	17598	4467	523	1482	44	547	2941	1569	1280	766	669	35180	5024	4179	1941	681	2653	320872	713	74339
7111	3453	29	3400	1350	54410	13377	5227	1611	6899	1903	4518	36394	256601	7096	5776	64519	7663	7222	10858	9285	24016	5616	84839	299	854	918	281	169	5431	8023	2381	326	4042	78	75	1658	890	710	284	427	38912	2664	2511	2106	459	2154	172858	751	39155
6541	3727	87	4365	1873	17823	9169	7216	2506	7138	2205	2233	11986	107785	3690	2723	8348	10078	7143	28032	27181	60503	15003	87084	4439	11439	10194	3188	1379	46364	62955	16284	1941	7632	107	290	11128	6775	4937	2924	2694	33223	4395	3476	2058	561	3576	344672	962	72302
13820	5157	105	7771	1632	36533	17867	7966	2789	6254	1901	2488	28403	281132	7695	5871	67678	7403	9062	10524	10863	26775	6594	81918	469	1660	1039	322	317	11414	9830	1680	248	3340	56	304	2098	645	631	504	604	37617	5245	4523	2482	501	3018	316750	910	69757
4978	3292	38	2670	759	20894	10914	4881	1989	6629	1614	7355	54921	506227	10511	9396	108012	5131	15855	15352	18704	55621	8991	77871	741	2198	1489	388	278	9867	10050	2115	282	7425	108	73	2113	1022	879	962	550	45528	7047	6360	2957	1049	2189	230581	416	48439
4890	2775	83	2593	228	13746	6446	4010	2005	4728	1623	3266	54845	429979	10281	7046	89427	5763	12013	17828	19440	51087	9534	84637	221	986	978	267	177	6346	10190	3076	197	7226	53	141	2145	1280	960	606	645	57415	6196	5540	3188	1074	2246	203311	427	60982
12042	3609	76	7478	2039	23809	13570	8560	2837	8709	2623	6379	51937	465016	13723	9907	102923	17146	12529	20709	23688	68408	14124	71710	461	1792	1638	484	282	10283	13046	3241	385	9251	128	92	2261	1227	1000	334	926	49384	7642	6583	3977	1176	1968	241602	676	69498
2794	2402	103	1555	365	10802	6760	5159	1787	5062	1651	5921	46478	465125	11041	13352	83210	5832	20713	26388	27651	50265	17134	79401	1170	3204	3120	986	409	13964	23256	7782	713	7981	60	392	3677	2356	1863	751	1988	69733	8517	7401	4335	1485	2388	183659	414	48451
7682	5039	99	14908	1510	51213	33145	9327	3196	6721	2056	3983	61017	487605	15473	9168	119201	21218	20401	16897	13470	32387	8943	82249	139	756	532	112	78	4092	4555	1233	240	4200	69	85	1392	878	708	181	372	37358	6148	5560	3730	1431	2723	221467	997	52449
4200	2498	129	3694	1528	9881	5923	4762	2598	5519	2992	2529	44669	490449	11787	7935	89149	9465	12644	16937	16024	36648	5625	89506	393	1102	1240	264	88	3579	7353	2523	849	4526	162	152	2430	1814	1324	399	760	45139	6466	5404	2670	1241	5794	388093	1424	98997
5946	3033	73	5849	3396	12934	10901	5019	2362	5416	1743	5558	37331	360999	9613	7017	64987	10510	8888	34479	30578	69122	15201	78222	2597	7079	5613	1244	652	24390	32181	9828	457	2752	184	533	4993	2993	2403	1040	992	42390	6414	5427	3282	599	2815	277178	490	72672
4737	2679	45	2997	1344	13265	11237	4192	1678	4959	1162	6267	21586	211194	8181	7449	67748	10806	11236	16920	20022	39542	12676	90059	2108	6684	4087	579	417	15954	15142	2441	405	5880	91	206	3376	1351	1049	573	934	33693	4321	4011	2386	558	3115	277041	539	75432
9667	6217	188	8661	2263	25283	14816	6210	3351	8357	3291	3090	40181	418634	9696	6507	64744	6988	7645	16072	15419	39321	8687	82157	425	1137	1151	334	185	6692	10634	3375	278	6597	46	42	1458	769	690	350	564	54900	6511	5746	2802	890	3339	256407	80	63439
4410	1899	137	2681	2503	6154	2649	3109	2243	3774	1767	4539	48046	713238	14777	7798	93477	8362	14582	21618	22250	53726	10027	72448	830	2398	2862	593	317	14724	23847	6653	683	5306	175	83	3674	2423	2204	539	520	56337	5462	4635	2095	1420	2957	209184	639	66694
23667	17881	240	21670	3370	81909	31224	8430	3110	13342	4437	11784	67504	737213	19365	12072	144667	12126	18753	19417	20694	43759	13726	73009	600	2825	2447	527	350	10825	14300	3766	474	7516	114	101	3275	1811	1403	393	928	60140	9902	8020	5626	1741	2628	339073	477	87339
5141	2750	76	3921	1362	18122	12274	307	2356	5261	1484	3601	50348	443061	10924	7539	110890	11096	21366	27373	24062	57133	15318	77514	1201	3066	2444	700	366	17807	22452	5613	997	3542	68	129	5117	3050	2463	684	1352	41209	6433	5602	3622	931	3365	285992	748	78008
12284	7818	48	6590	2409	41178	18227	5205	2192	5357	2776	3221	48670	628875	9107	14758	62898	30110	17477	17028	18184	45386	9180	44993	253	916	1361	304	211	7795	13552	5777	356	8789	33	70	2028	1735	1363	330	2720	58671	9269	6277	3576	1245	1807	169525	664	56530
3293	1267	35	2339	1064	5413	4231	3330	1516	2969	1270	6196	48387	418910	12288	13040	127181	13032	15910	14755	13534	32109	9800	84266	189	882	726	154	198	4378	4847	1341	276	2928	67	88	2604	1226	977	553	301	40642	3699	3320	3890	722	3186	252228	1126	48011
2217	588	48	1798	464	4561	840	2072	721	1533	714	5105	31294	276275	12127	8780	70944	9976	10808	11739	11737	26391	6145	78661	1910	3345	3047	709	377	7332	10137	2493	1272	3173	77	116	6424	3999	2541	514	1043	29546	5004	3668	1991	578	3126	205312	697	39040
5152	1634	92	2951	1239	16133	4623	3104	1374	3638	1280	5236	48261	374654	10202	5917	97100	9402	13703	12730	16030	30619	11049	101810	55	1512	173	72	1	8624	10494	3517	304	4654	53	229	1373	600	1449	274	460	44671	8899	6747	3651	1584	2662	158047	636	44395
7662	4570	136	12412	1327	44239	18867	9782	2271	11739	2256	6619	58241	531090	7278	10980	141140	16616	34822	16075	14459	40702	13379	53128	55	664	173	16	1	4186	5161	3685	410	7672	43	282	1191	875	1628	937	2492	33352	3653	3365	3626	1710	2451	196393	668	32334
5301	2670	112	3990	1679	11325	7050	5674	2349	6180	2550	804	34966	417641	7626	6724	75212	6412	9169	12394	11987	27620	4890	86282	285	1219	1296	415	103	7777	12056	3522	732	3768	34	225	1897	1123	694	373	438	41325	5877	5166	2891	1047	2229	166473	704	44063
6509	3708	145	4199	4043	15624	8776	4583	1359	5748	1840	3057	28103	306704	7336	5660	68441	5783	19906	14796	15547	31416	7740	32220	55	1402	173	29	1	11205	16746	7723	424	5518	80	62	2309	1573	1404	1090	1834	33517	5166	3512	2613	647	1709	110649	156	20787
5176	4182	133	1799	1648	9018	6535	3710	1744	4011	2091	1613	35801	473208	18354	5871	79375	9952	11707	18638	14494	34993	7733	86152	329	1566	1584	343	139	11088	18922	6764	761	4017	68	115	2841	1959	1402	741	1286	35170	4204	3703	1962	504	3028	311290	1342	78189
4567	2621	53	2660	883	14068	7935	4262	1801	4148	1608	4803	36454	312783	10274	6147	57206	7706	6968	14484	12431	32316	7496	86462	487	1158	1063	302	90	6400	8556	2342	297	5712	166	152	2163	932	779	530	470	29732	2961	3217	1709	463	3309	194886	962	45250
8072	7008	133	3484	3540	9516	7144	3223	1428	3810	2714	1423	24132	304975	7055	3595	56226	4335	6556	24858	23466	46810	15499	90275	1332	4495	6158	778	214	12788	26627	9483	2307	7512	67	276	4383	3271	2524	1120	1002	47203	6258	3961	2182	1053	5594	500814	1596	122755
11561	4701	164	9679	3820	20345	12331	5513	2176	5979	3224	6015	60178	525142	11706	11406	120629	7645	14232	17842	19742	48874	6902	54964	518	1082	1432	596	126	4723	12001	5347	856	5616	72	261	2595	2413	2522	746	600	45574	4074	3788	2290	1152	2952	255351	637	68586
8526	3031	77	9667	1712	29143	10163	4342	1673	4654	1846	3793	66339	605014	10097	15496	89690	36049	25895	10246	11491	32483	8489	144302	179	609	478	171	132	2968	3889	961	195	3884	88	191	1238	1394	1128	317	2762	56563	5891	5398	3412	1983	3475	247979	1201	65056
5134	1871	36	3597	2060	9098	3172	5688	1041	3813	1036	1962	17211	121844	5267	2579	51445	4404	10477	16124	17108	44405	8243	86915	2676	8140	5754	1548	862	29205	38001	9834	1810	4389	96	461	9883	6587	5314	1261	2992	25460	3527	3131	1619	434	1832	127111	345	20735
5813	2665	31	4112	1575	17809	7818	5203	2049	5359	2081	8066	49370	406749	15881	6583	92361	18080	7878	26385	26994	67114	10839	79566	966	1838	1754	353	272	6108	8290	2990	895	7301	47	166	3259	2163	1423	283	552	52091	4325	3587	1714	1098	2845	258447	676	53580
8262	4305	107	5729	1939	20978	11102	6615	2965	7729	2420	1217	7208	94733	1640	1771	4190	2168	6492	41584	37150	74806	20734	67331	55	4374	173	20	1	28104	35357	20662	229	11840	139	446	3364	2694	3438	2570	2394	45226	6087	4654	2891	917	2424	188900	674	55143
5906	3534	83	7092	2607	30080	15545	8539	4665	10055	2256	6752	38660	375474	10565	7451	93428	16042	21301	38576	32393	62547	19279	65443	991	2956	2009	522	446	15996	14395	2839	234	11201	81	92	2712	1071	878	416	626	35437	9208	6473	4501	1353	5415	390388	1824	94583
6879	2622	63	5798	1516	20329	9759	4522	1896	5060	1555	5538	44145	381608	12374	10237	90027	12279	11015	17031	14653	32729	7670	90932	355	1478	1064	167	219	4864	6199	1656	275	4246	35	57	1845	717	550	285	282	44231	3637	3246	1914	717	3188	193835	1035	45276
8310	3827	96	5596	2367	39375	13313	6943	2763	8393	2093	2192	44944	484796	7768	6424	134054	8028	15758	20360	23543	55865	9830	78975	1705	5512	8132	2645	1518	33470	44423	8404	389	6306	101	243	10527	5952	3257	906	2416	42222	5513	4018	2739	1184	2072	208424	556	45080
8097	4312	49	4708	2597	41726	23392	9948	2715	17723	2128	6318	37873	387813	8617	8226	96864	18909	22156	20578	19784	50168	15614	74488	1120	4689	3248	666	412	18191	18747	4001	363	12057	62	519	2794	1357	1081	1078	768	41890	7090	5847	3875	818	4224	440582	1385	91658
8525	6337	112	6413	1510	23140	15494	6386	3008	6969	2620	2594	40668	427912	9166	8881	110392	8142	15367	22354	20286	42428	10417	98119	286	1208	1486	185	239	7657	12978	3922	235	5913	35	104	2501	1670	1716	469	802	50088	4619	3786	2421	1475	2636	235375	733	56868
5681	2229	45	5611	1643	11071	6168	5910	1998	5821	2326	5953	28342	268409	8778	5400	72242	9106	7772	15055	15820	32450	8798	94416	1245	2132	1825	751	391	9239	10746	2531	257	4735	67	102	2458	1435	1119	398	463	42775	4506	3872	2822	1070	3125	200468	1031	40958
10208	7757	83	5836	2229	22446	17533	5605	1999	6424	2669	2154	38719	452021	8159	4355	54632	3628	13242	14168	12000	35785	7770	84638	176	893	1043	273	89	5629	11268	4545	337	7560	75	128	1618	1232	966	397	668	57708	5594	4787	3105	1334	1662	167880	317	46668
6370	3158	95	3434	1829	17248	14483	6116	2232	6544	2187	4616	38462	407606	10266	7925	58538	8841	6997	22840	23402	53124	6977	87398	1029	2245	1760	352	240	7351	8633	2154	485	6088	86	82	1862	1067	691	211	267	37457	5447	4107	2087	470	2600	239305	704	62410
6182	2730	72	7553	1235	20502	6178	5525	1802	4154	1329	2061	25286	300321	5776	4392	45321	4875	8202	12689	14174	26324	5655	86662	341	1538	1325	246	164	7416	9144	2515	275	3570	69	134	1219	615	504	694	432	25747	2690	2285	1113	413	1614	119112	450	35322
4355	1740	62	2301	1054	13279	4765	3853	1792	4592	1358	6601	39018	369071	15594	8362	79334	9688	11410	19404	16886	36685	8862	79555	612	1378	1077	384	233	8282	8302	1870	293	5509	75	55	2378	1039	1178	410	565	31496	4640	3709	2330	870	4385	267415	1424	63783
3428	1963	63	2235	969	22979	8562	5389	1846	6514	1625	4178	6255	100989	3270	859	12781	2761	2731	11723	13779	34947	7124	86307	3139	6170	4252	1295	967	30007	29295	5471	444	4689	111	358	2988	1250	1025	492	789	23675	2506	2572	1381	648	2094	200537	754	41461
10070	5741	101	5270	3082	21915	15922	4653	1247	6201	2364	4830	28342	399563	9141	6422	54101	5569	11440	18967	19423	47878	13167	84962	648	2051	1907	558	276	10208	13744	4161	546	5537	162	157	2238	1325	833	352	429	40076	5170	4555	2563	916	1473	144301	452	39985
8570	4143	106	6647	3848	16670	9999	11149	2166	6456	2611	5430	72557	619296	22867	13521	121456	17279	15720	18368	15561	39869	8488	76862	198	835	991	341	170	6071	11606	4679	522	5983	35	119	2360	1794	1457	683	672	53765	6807	5432	3070	748	2051	166749	765	59261
3638	1622	38	3377	1073	43496	693	5412	2479	5054	1438	3476	14013	276052	6003	4258	47112	8104	8417	30490	25318	55231	12875	69033	3431	6416	4408	1103	1129	29718	31574	6691	740	8287	92	232	6074	2769	2206	1255	847	35534	7108	5350	3216	482	4698	322966	914	85646
9511	5099	220	7580	2390	26637	12179	6227	1932	7888	3043	2915	38100	348497	6920	6542	62088	9145	19299	15062	17611	50438	10015	99487	874	2113	2219	633	283	11191	18963	6115	1348	4587	40	202	3994	2490	1799	1834	1267	53240	4709	5073	2895	1637	2574	189736	617	36209
5873	3556	111	6211	825	20678	10999	3900	1340	5478	1525	5193	55975	497487	7544	10500	118837	11648	19707	15009	11862	30936	6631	87139	235	864	684	201	159	6074	8246	2265	340	4663	79	69	2187	1057	908	457	669	35346	4333	3973	2586	975	2232	163664	677	42659
6722	2988	97	7377	2127	30566	13387	5638	2190	5592	1725	3077	44172	396853	15063	9294	117288	17182	19070	34228	33972	72229	18412	83053	1955	4972	3373	1036	471	18978	18990	4010	634	10496	91	183	4125	1969	1717	876	1876	33244	8512	7047	3381	1011	2829	204924	424	41673
8840	3120	80	4679	1444	18863	10120	4540	1770	5738	1712	3446	41589	423719	9246	7141	78051	7224	6462	17024	18011	38185	8521	64472	1596	2570	3672	696	404	8529	16064	3464	432	4695	56	108	3747	2322	1698	682	320	53758	4436	3226	2042	1074	2452	142216	424	36212
6384	2729	89	3751	1860	10759	5026	4280	2010	4228	1842	7514	43969	283055	10314	9654	79781	5498	13304	14234	22027	48935	11512	84964	783	2572	2595	295	109	7966	12839	5023	542	7259	183	108	2167	1742	1410	443	938	43833	5758	5187	2796	853	1714	191655	756	34666
6931	2186	112	4505	4692	11815	4765	3492	1795	3371	1928	6736	49027	541165	16982	15465	43805	5831	18013	19745	18409	45551	10206	84613	413	1189	1502	303	65	4861	9719	4117	860	5673	79	217	1110	786	666	374	517	34924	5520	4303	2475	929	3323	254232	913	60185
14147	7895	89	9757	1554	66580	45964	5844	2316	6810	2028	3022	43470	337757	9056	8619	63360	6429	9491	13471	11890	28229	6558	85558	246	1127	1016	206	79	5003	6526	1663	251	4643	66	243	1143	545	469	183	366	30154	4291	3527	2243	538	2990	231763	809	56202
6339	2627	30	4582	1471	14848	7988	5137	1641	4248	1550	781	37231	437158	9584	8514	94337	6841	8181	18881	16526	36997	8853	89191	191	1203	1008	146	133	5451	7872	1939	364	4777	78	57	1933	861	636	273	371	40012	3384	3002	2072	631	1507	146102	486	42157
5260	2018	63	4608	1277	20805	9833	5530	2323	4249	1331	6677	41697	280058	13131	9134	90237	17017	7106	24089	24231	48857	11757	86081	1708	5071	3245	303	368	11589	12107	2947	450	7692	114	153	3581	1550	1242	879	577	34485	4655	4125	2282	394	4060	240425	836	47724
13757	4063	81	27727	2549	65159	15743	3250	1335	3506	1452	4986	41143	316241	8225	9448	68508	5399	12132	12450	11107	28093	6818	81758	688	1546	1416	376	377	10102	12516	3220	391	3519	97	133	3469	2250	1528	1106	967	35599	4798	4242	2605	737	1814	163948	473	33693
3207	921	43	1792	998	7263	6528	4131	2987	4321	1112	3115	40219	398873	8700	7060	97914	12365	8535	23626	23753	53642	8693	79865	811	2412	1276	237	459	11196	9581	1937	177	4336	82	143	2998	1034	824	303	371	55776	6630	5627	3072	1342	3904	238394	893	64734
7399	1984	55	6887	2301	21895	9565	4993	1768	5609	1102	6479	36637	336706	7519	7550	50736	6160	12537	23090	25029	55519	10178	80856	1593	3607	2343	707	471	14532	13526	3054	365	2492	98	156	2023	659	613	443	985	28321	5014	4103	1884	589	1889	142077	477	34935
5530	2191	48	3451	1559	13045	8186	5895	2497	4766	1890	6220	51439	323621	9760	6993	85702	8691	8388	25334	21591	59836	14611	46715	1709	4203	3235	961	574	18906	17141	3124	487	7779	72	204	7428	3371	2051	534	755	22345	3717	3972	2429	434	2592	405192	1353	77562
6627	3219	174	2898	1426	16813	6183	3245	1784	4209	2427	2045	55260	568896	10813	6431	69672	2947	8222	18560	18347	41830	10768	87875	106	622	777	262	131	4690	10422	4578	356	6828	89	57	1386	891	752	204	409	50734	6460	5153	3169	937	2186	173800	515	48913
8869	3852	102	8899	2218	24204	13028	7109	3112	6224	2106	3348	23142	179198	9742	4835	38130	5082	6087	24691	23700	48121	12346	42096	2691	6096	5424	1736	799	29210	33120	7749	1143	6551	97	435	5794	2638	1818	1097	1611	39275	3777	3405	1473	828	3436	266272	1153	67212
14370	11025	86	8576	1280	87070	37978	10090	2419	16528	3185	6081	56559	425485	10514	9014	114317	9489	21164	12897	12631	41056	7046	79239	198	908	822	299	103	5158	7303	1981	225	5557	41	49	1820	1073	869	391	474	46397	7055	5520	3682	1163	1285	116758	532	29204
4839	3292	68	3583	702	14529	8676	4418	1549	6664	1699	7888	43514	414384	13120	8310	71293	17130	18449	16094	14958	35016	8480	85815	248	855	786	269	137	5894	7342	1827	221	5580	42	160	1327	616	479	338	411	32685	4539	3627	2910	573	1250	102026	324	28715
14638	7143	100	7699	4233	41029	27229	10931	2261	8464	2038	3163	7257	132734	4435	1457	26614	5217	7191	27291	27848	53342	19489	67491	4857	13250	10006	2811	119	44404	51805	10737	1492	13969	105	638	11503	5394	4309	1180	1373	24990	3481	2577	2148	596	5116	503063	1242	119800
5764	2871	54	3300	1145	14905	8179	4095	3232	6165	1909	2462	40343	397560	9714	5448	59203	12527	25450	16593	19830	46798	10314	83785	253	1609	1187	129	269	11395	12722	2588	233	7599	44	68	1278	763	641	308	515	43399	5873	5206	2445	1034	2087	216209	720	63561
6966	4294	80	5582	2417	19700	13253	6363	2852	6532	2108	2281	35462	355694	6371	6643	101447	8667	20674	22819	21676	56018	11405	73128	602	2317	2284	617	333	13824	18830	4899	276	5391	113	184	4979	2692	1836	2040	1347	40266	5800	5523	2576	817	2532	236067	627	53968
7584	2631	29	5088	2656	15576	10185	5007	2203	6060	1828	1612	33074	412547	9099	5921	89410	6078	10698	15953	16580	37685	8500	86289	553	2215	1913	486	273	10882	15410	4249	611	5092	45	210	4759	3008	2419	572	956	29055	2502	2506	1576	403	1944	186190	664	50412
11051	10700	328	7068	3157	25388	23739	6319	2545	7340	3914	3652	28451	307243	10442	5041	48424	5113	8840	18588	19954	45349	8671	99437	1043	3086	3598	967	311	14828	27401	9658	1439	4962	81	483	4004	2995	2093	493	1103	38619	4508	3939	1834	806	3751	323803	822	78632
5690	2857	30	5183	345	21464	7800	6544	2825	8049	2090	8076	39593	228696	11684	6152	55367	10669	13680	22520	20085	48005	16933	77709	2191	4926	4090	1324	549	18751	18949	3841	666	7097	99	409	4806	2250	1792	1123	1701	58301	6160	5361	3698	1287	3213	301243	1319	69808
6924	3398	38	3759	2107	15109	9620	307	1381	3821	1132	4892	35006	264142	7213	6761	50529	3432	7375	15876	15840	40902	9421	80260	1407	2732	3207	1025	238	12927	24431	8783	453	3418	94	520	3084	2278	1808	722	1177	40368	4093	4013	2643	1048	1983	163752	342	30927
13036	6498	119	27474	3381	79939	33609	8465	3133	9547	2815	3150	35735	311227	9618	8167	63726	16335	18511	16237	17497	40670	9304	104743	279	1432	1078	290	182	8481	9618	2139	271	4777	110	95	1564	716	865	385	886	40534	3297	3186	2051	1068	2434	159951	650	35332
2684	1372	45	3547	668	8394	3939	2639	1645	4647	1656	3117	38277	367410	6258	7677	67557	5307	7969	12456	13091	32523	8071	90250	445	1312	1142	262	238	11038	14996	3903	228	4651	52	75	2538	1368	1360	847	637	37659	5909	5153	3181	763	3468	268893	1140	75089
6173	3795	57	7187	3878	19820	12321	3968	1696	5620	1646	3433	33550	307247	9511	7410	97697	14204	13332	23212	29047	62485	9379	86031	735	2315	1775	532	240	13140	16761	4417	784	7055	29	140	2853	1645	1112	829	993	27364	3658	3306	1809	422	2171	152721	410	42628
5672	3810	147	2714	1236	14868	8995	4431	1831	3806	1679	5614	57081	632862	12010	13355	95908	33724	28608	14781	17347	43422	9570	105372	241	861	640	123	70	2819	4150	1306	341	4342	31	69	1784	1224	1151	283	2346	35954	5827	5305	3067	964	2798	160934	740	41331
6125	3734	114	3796	2805	14093	10544	3279	1516	3960	1857	2909	39071	394099	10280	6730	54780	4277	9054	16255	17670	40174	9175	89024	254	658	833	230	110	2729	7749	3858	307	5559	56	96	1418	1065	761	375	315	41888	5562	4214	2670	981	2614	197067	641	45997
5239	2278	75	4218	1849	14550	11806	4797	2356	4506	1514	3795	40734	413600	11053	7921	63848	11496	11593	18740	16655	41280	11146	88342	479	1106	849	244	227	5444	7197	2034	276	4102	78	107	1719	831	671	341	606	47933	5341	4763	3001	1276	2587	153400	695	44147
6562	3543	111	4765	968	31267	12436	6028	2306	7653	2146	5481	43240	394381	9486	7720	57805	7894	15631	18411	19174	43577	14943	84733	710	1834	1680	543	90	11798	14671	3746	600	6960	72	41	1315	881	727	363	409	50628	6531	5720	3413	1174	3245	264022	1103	55505
9171	3622	86	6331	2128	23536	13332	867	3500	6515	1919	2529	24125	292578	6056	3349	59213	5296	9418	18829	20138	42471	10854	75475	1867	7175	4684	693	925	29697	31049	6245	463	6000	78	390	5528	2433	1964	782	851	53251	7398	6565	3612	1238	6555	633522	1740	162142
9853	4428	54	11647	2315	39577	12571	5141	2019	4422	1899	2552	17989	317230	6677	3048	47842	4547	6919	24427	27489	54558	9615	85861	2443	7869	8089	1237	703	20491	34849	12688	848	9363	113	204	3783	2518	2072	425	1190	29701	4907	3504	1600	463	3477	257037	593	77750
8926	3203	82	5331	3542	72379	17896	5186	1753	11281	1569	9682	30363	315809	11525	5664	51130	15631	12384	18917	17692	43847	9485	81072	1152	3644	2347	494	352	12313	12359	2857	142	7976	107	116	1921	873	704	447	985	25995	5186	4500	2728	502	4007	322353	767	53300
9768	5731	158	11107	1429	37625	12907	4501	1697	6852	1899	8209	53581	538538	13399	11268	83036	7906	13594	15927	15509	40177	12803	88202	417	1302	1366	529	105	7309	10968	3281	171	4839	28	74	1744	983	1057	355	489	43380	7004	6219	3985	1269	2004	141870	440	37992
13449	6711	211	12867	3466	38100	17165	7240	3271	10579	4096	1923	21101	324230	8495	3846	38442	5228	11559	25782	32048	77473	14587	38736	1406	5258	4825	1052	872	39318	46779	10138	355	11384	137	267	5635	2789	1851	1120	1651	53921	6748	6261	2753	1680	3416	363915	1025	99186
4632	2251	57	5131	1398	12401	5885	4819	1919	6584	1804	943	37468	341187	6263	5013	56538	7893	14123	12773	12567	30656	9523	88443	380	2288	2094	352	138	8531	12953	3345	466	4139	83	85	1960	1021	658	583	545	41637	6684	4743	2825	1067	3201	299584	672	76356
3907	3264	69	3319	698	13979	15161	6464	1768	6559	1592	6744	39673	257077	5149	7128	60361	4221	6179	22912	22961	52181	11558	76712	2325	4259	3689	1025	312	13894	17253	4699	422	6643	140	798	2708	1600	1319	719	846	38309	5239	4520	2472	470	2156	174943	226	25345
8967	3611	93	6998	1199	28962	8182	5701	1497	6141	1375	5440	34449	268588	8245	6537	103209	7054	11087	12033	11831	24092	7905	80797	644	2366	1689	389	1257	9611	10445	2480	694	4643	57	32	3725	1521	1260	387	807	44938	4064	3651	3212	964	2755	214586	419	52725
5242	1803	33	3698	1064	14355	6416	3550	2423	3866	1400	4648	63499	756163	14510	13842	116438	14617	19942	24756	24304	57081	9829	84979	207	960	798	274	161	6270	8826	2530	320	6807	83	54	1456	636	616	292	419	46351	7226	5691	2657	1291	2189	185760	286	65151
12339	5332	148	9785	4878	20065	10074	5050	2445	5905	3620	2155	48277	618761	7505	8195	77911	11282	28560	23670	24675	56003	13851	94954	579	1076	1728	474	279	6831	18551	6888	748	5824	78	206	3336	2770	2466	334	1396	48694	7748	6357	2950	1730	3422	255359	647	69608
11090	3177	61	6131	2115	25187	13121	5506	3552	6220	2263	2041	33338	466572	10608	6404	94390	9173	15016	16896	13968	33242	6519	86101	173	980	821	137	163	5714	7388	2019	272	2574	132	84	1809	1059	869	330	421	32199	4582	3645	2117	511	3345	250328	1360	65204
7045	2204	58	2059	1452	8671	7075	3951	2164	5549	2076	2807	46455	576467	11650	8721	61176	5393	10172	20121	25339	67811	11414	86543	295	997	895	231	149	6326	9392	2719	178	2159	67	263	1352	896	738	287	406	50207	6573	5292	1975	1057	1751	136062	373	42137
8022	3500	152	3857	2703	58427	12730	11401	3075	8307	2826	3332	42496	380108	11871	7539	62846	7451	9398	13800	12441	33907	7325	84510	435	1181	1076	226	77	7412	10511	3078	201	4368	85	99	1872	572	458	322	713	47911	6821	6297	2634	993	3724	269742	1292	79416
9534	3183	50	5026	1334	23634	22086	6945	2807	5102	1918	5832	47143	540129	9891	8740	75700	16537	20221	27778	29786	70762	13182	69805	454	2319	2281	417	120	12585	18660	5253	385	9189	164	97	3475	2094	1727	457	1336	46083	8155	6852	3172	964	2766	269426	744	69249
3400	1440	57	6415	1360	9605	8322	3937	1683	2750	975	4255	36976	380026	12641	11980	85258	10506	12684	12189	12618	26660	8403	90721	340	1153	949	90	182	2621	3629	877	346	4179	87	38	1085	488	469	344	282	32847	4315	3962	2151	541	4109	285161	920	72390
7908	3022	85	5881	3009	21918	10419	3960	1941	5392	1581	9391	58707	655912	11892	10029	108395	11281	19174	23966	27169	57924	10562	82589	1102	4218	3886	1098	363	17064	24538	6956	443	8420	77	859	3867	2591	3374	387	1486	42339	6184	4674	2960	1475	3703	414130	1185	101729
5925	4464	84	4429	1667	19399	11648	5558	2120	7637	2038	4435	42806	343412	8330	10523	58633	4394	11694	13546	14527	35266	10863	93648	239	961	834	199	136	4858	7507	1900	227	4595	92	105	1410	724	686	246	339	47889	5090	5033	2796	1188	2258	180655	708	48397
8798	3266	67	5892	2537	29407	8124	7705	3030	6268	1936	2157	31101	207004	5474	4392	78061	8683	16286	25571	26834	58244	16510	67388	55	4721	173	111	1	27029	29923	9137	1122	8724	69	362	7566	4601	3604	1052	2292	39924	4401	4231	2962	939	3953	431313	1535	76538
5840	3220	78	4472	1820	16468	8813	5917	3315	7295	2302	2512	37437	342291	7734	6765	101944	7207	12272	16063	15591	34668	5443	89075	235	1313	1145	294	141	7163	9551	2317	263	4075	33	62	2001	1133	812	324	323	49051	5377	4148	3007	1140	2777	211911	904	53202
6373	3302	44	3372	1272	15974	11026	5571	2647	6375	1891	2893	45665	535452	7062	5929	74555	13913	14997	19161	19059	51559	10487	83783	196	1015	985	233	170	7315	11320	3027	258	2506	71	228	1358	791	621	478	325	40514	6168	5645	3838	803	2076	216900	831	56766
10320	6204	210	4804	3323	63784	15110	5288	1934	4918	2811	1265	25435	282585	5555	3752	34070	1359	4992	11647	10271	21577	5638	87587	361	1041	1265	244	33	3630	8677	3994	192	2794	117	337	1214	902	644	163	639	30119	3140	2438	1177	300	4262	227941	756	56571
5919	2758	67	5678	1468	21460	10607	5147	1867	5716	1437	6448	28763	346302	10538	6636	66825	8545	9998	20055	18157	36910	10849	80696	830	2878	1937	472	516	11445	11637	2660	426	5354	78	115	1700	701	580	176	608	42579	4376	3384	2517	921	1658	112183	562	27945
6080	3010	86	9039	1276	21374	7248	5410	2323	6329	2235	4809	40002	402018	8529	7427	88431	13941	20935	23927	21405	46925	11863	91005	935	2422	2327	785	403	15320	18861	5023	427	5960	101	69	3025	1764	1178	398	929	29122	3764	3549	2457	406	3759	280108	822	64016
[truncated: 363 more columns]
